# Supplementary material for: Ketones as directing groups in photocatalytic sp3 C–H fluorination
Source: Chem Sci. 2017 Aug 11;8(10):6918–23. doi: 10.1039/c7sc02703f (PMC5637129; doi:10.1039/c7sc02703f)
Supplement: Supplementary file 2 [file SC-008-C7SC02703F-s002.cif]

# Electronic Supplementary Material (ESI) for Chemical Science.
# This journal is © The Royal Society of Chemistry 2017

####################################################################### 
# 
# This file contains crystal structure data downloaded from the 
# Cambridge Structural Database (CSD) hosted by the Cambridge 
# Crystallographic Data Centre (CCDC).
# 
# Full information about CCDC data access policies and citation 
# guidelines are available at http://www.ccdc.cam.ac.uk/access/V1 
# 
# Audit and citation data items may have been added by the CCDC. 
# Please retain this information to preserve the provenance of 
# this file and to allow appropriate attribution of the data. 
# 
#######################################################################

data_12_minor
_database_code_depnum_ccdc_archive 'CCDC 1556374'
_audit_update_record             
;
2017-06-15 deposited with the CCDC.
2017-08-11 downloaded from the CCDC.
;

_audit_creation_method           SHELXL-2014/7
_shelx_SHELXL_version_number     2014/7
_chemical_name_systematic        ?
_chemical_name_common            ?
_chemical_melting_point          ?
_chemical_formula_moiety         'C25 H37 F O5'
_chemical_formula_sum            'C25 H37 F O5'
_chemical_formula_weight         436.54

_twin_information                
;
 * * * CRYSALIS TWIN DATA REDUCTION FINALIZING (38.43f (release 19-07-2016)) * * *
Laue class: 1bar - Friedel mate is different
Lattice type: P-lattice 
DC PROFFITRRPTWIN INFO: Step 1 - Loading orientation matrices (UB) of 2 components
 
DC PROFFITRRPTWIN INFO: Loading UB component 1
 
DC PROFFITRRPTWIN INFO: Loading UB component 2
 
DC PROFFITRRPTWIN INFO: Step 2 - Computing crossed twin laws
 
Twin law determination (relative to component 1)
Matrix 1 is taken from component 1 (   6.625   12.787   29.344    81.52    84.66    75.10)
Matrix 2 is taken from component 2 (   6.623   12.795   29.289    81.50    84.49    74.98)
Twin analysis: Component 1 with component 2
TL  =UB[1]-1*UB[2]:   1.0001   0.0008  -0.0004     0.9994  -0.9997   0.0003     0.8325  -0.0040  -1.0021   det 1.002347
TL-1=UB[2]*UB[1]-1:   0.9995   0.0008  -0.0004     0.9995  -0.9995  -0.0008     0.8263   0.0047  -0.9983   det 0.997659
Rot= -179.9050 deg around the following vectors: 
Reciprocal space (hkl): 0.8386 0.4189 0.3481
Direct space (uvw)    : 1.0000 0.0009 0.0001
 
DC PROFFITRRPTWIN INFO: Step 3 - Loading reflections of 2 components
 
DC PROFFITRRPTWIN ALL INFO: Component 1
DC PROFFITRRPTWIN INFO: Face list of component 1 
  1:   3.2394   6.5204  -1.6841  d=   0.1684
  2:  -0.1883   0.7290 -18.5190  d=   0.0576
  3:  -3.3864  -6.6036  -1.8121  d=   0.1934
  4:   0.3379  -0.4404  18.6505  d=   0.0394
  5:   0.9935   8.2938   3.3083  d=   0.1513
  6:   4.2281   3.3400   0.2953  d=   0.1489
  7:   4.1343   0.0524  -1.0974  d=   0.1505
  8:   0.0773  -7.9685  -3.4580  d=   0.1233
  9:  -4.1890  -0.5178   0.9115  d=   0.1556
 10:  -0.3962   7.7735   3.4603  d=   0.1442
 11:  -1.0049   6.9969   3.2078  d=   0.1372
 12:   0.0093  -7.0007   7.9888  d=   0.1057
 13:  -4.0054  -0.9966  -9.3305  d=   0.1362
 14:  -2.0079   0.0053 -15.6862  d=   0.0977
 15:  -1.0104   3.0049 -16.8500  d=   0.0749
 16:  -0.0099   4.0040 -15.0154  d=   0.0931
 17:  -0.0054  -2.9929 -18.0496  d=   0.0919
 18:  -3.0000  -6.9948  -9.5280  d=   0.1746
 19:   1.9935   1.0050 -15.3745  d=   0.1173
DC PROFFITRRPTWIN ALL INFO: Component 2
DC PROFFITRRPTWIN INFO: Face list of component 2 
  1:   3.2438  -3.2778   4.3884  d=   0.1684
  2:  -0.1795  -0.9024  18.3349  d=   0.0576
  3:  -3.3892   3.2168  -1.0201  d=   0.1934
  4:   0.3292   0.7633 -18.3412  d=   0.0394
  5:   0.9983  -7.2990  -2.4430  d=   0.1513
  6:   4.2285   0.8875   3.2146  d=   0.1489
  7:   4.1325   4.0806   4.5119  d=   0.1505
  8:   0.0722   8.0441   3.4788  d=   0.1233
  9:  -4.1875  -3.6700  -4.3738  d=   0.1556
 10:  -0.3911  -8.1681  -3.7455  d=   0.1442
 11:  -1.0000  -8.0000  -4.0000  d=   0.1372
 12:  -0.0000   7.0000  -8.0000  d=   0.1057
 13:  -4.0000  -3.0000   6.0000  d=   0.1362
 14:  -2.0000  -2.0000  14.0000  d=   0.0977
 15:  -1.0000  -4.0000  16.0000  d=   0.0749
 16:   0.0000  -4.0000  15.0000  d=   0.0931
 17:  -0.0000   3.0000  18.0000  d=   0.0919
 18:  -3.0000   4.0000   7.0000  d=   0.1746
 19:   2.0000   1.0000  17.0000  d=   0.1173
 
DC PROFFITRRPTWIN INFO: Step 4 - Analysing composite reflections of 2 components
 
Component 1: 59421 observations read
Component 2: 59332 observations read

65599 composite observations collected (12523 fully isolated, 53076 overlapped), 67 skipped due to one or more missing parts and 6 skipped due to I/sig<-3.0


OVERLAP STATISTICS

2 COMPONENTS

COMPONENTS 1, 2
 Overlap factor | # in range | % of all obs 
 -------------- | ---------- | ------------ 
   0.00 - 0.20  |      11356 |    17.3 <--- ALMOST SEPARATED
   0.20 - 0.40  |      10262 |    15.6
   0.40 - 0.60  |      10631 |    16.2
   0.60 - 0.80  |      11959 |    18.2
   0.80 - 1.00  |       8868 |    13.5 <--- FULLY OVERLAPPED
 -------------- | ---------- | ------------ 
      Total     |      53076 |    80.9

 
DC PROFFITRRPTWIN INFO: Step 5 - Scaling data & analysing twin ratios of 2 components
 
Computed twin ratios:
Twin 1: 69.31% (44454 common observations, 13375 merged)
Twin 2: 30.69% (38260 common observations, 13375 merged)

Preparing data for SCALE3 ABSPACK...

SCALING COMPONENT 1

28323 of 59366 reflections used for ABSPACK refinement
PROFFIT INFO: Inet (after scale3 abspack): min=-4768245.0000 max=28872034.0000
PROFFIT INFO: sig(Inet) (after scale3 abspack): min=563.4278 max=73453.1016
PROFFIT INFO: 14 observations on 'bad frames' rejected


SCALING COMPONENT 2

28676 of 59306 reflections used for ABSPACK refinement
PROFFIT INFO: Inet (after scale3 abspack): min=-16779748.0000 max=28872034.0000
PROFFIT INFO: sig(Inet) (after scale3 abspack): min=495.6320 max=98896.3516
PROFFIT INFO: 83 observations on 'bad frames' rejected

Computed twin ratios:
Twin 1: 69.33% (44442 common observations, 13371 merged)
Twin 2: 30.67% (38228 common observations, 13371 merged)

DC PROFFITRRPTWIN INFO: Determining HKLF4 overlap threshold for completeness requirement (>=80.0%)
DC PROFFITRRPTWIN INFO: New HKLF4 overlap threshold - 0.65

DC PROFFITRRPTWIN INFO: Step 6 - Decomposed intensities statistics (HKLF4)
 
COMPONENT 1

 
Note: The Rint, Rsigma and RsigmaB values are computed for redundant data only!
	Mean F2 and F2/sig(F2) are given for all measured values!
Note: The RsigmaA values are computed for all measured values!

Help: For more information about computations of rint and rsigma please look into Crysalis help: 
 file:__#HELP_DTheoryAlgorithm_DataReductionOutput.html
 

Statistics vs intensity - point group symmetry: P1
                       #        #        #      average    mean      mean        
          intensity measured   kept    unique  redundancy   F2     F2/sig(F2)   Rint   Rsigma
#---------------------------------------------------------------------------------------------
  12855628-   311215     4535     4535     1497    3.0    767973.55    90.86    0.075    0.086
    311120-   163242     4927     4927     1497    3.3    223032.93    44.85    0.071    0.085
    163128-    97632     4860     4860     1497    3.2    125293.35    32.14    0.081    0.096
     97615-    63346     4545     4545     1497    3.0     79159.31    24.77    0.078    0.090
     63324-    42105     4296     4296     1497    2.9     52237.25    19.23    0.095    0.107
     42104-    28180     4241     4241     1497    2.8     34571.23    14.66    0.100    0.109
     28168-    18285     3989     3989     1497    2.7     23074.62    11.11    0.112    0.119
     18283-    10399     3791     3791     1497    2.5     14322.05     7.72    0.140    0.147
     10399-     4470     3684     3684     1497    2.5      7322.47     4.33    0.203    0.219
      4464-  -663386     3486     3486     1500    2.3      1600.84     1.26    0.543    0.773
#-------------------------------------------------------------------------------------------
  12855628-  -663386    42354    42354    14973    2.8    144030.60    26.93    0.079    0.091
 

Statistics vs resolution - point group symmetry: P1
resolu-      #        #        #               average    mean      mean          
tion(A)   measured   kept    unique           redundancy   F2     F2/sig(F2)   Rint   Rsigma   RsigmaA
#------------------------------------------------------------------------------------------------------
 inf-1.75     4241     4241     1498             2.8    610150.07    76.63    0.083    0.092     0.010
1.75-1.41     4711     4711     1497             3.1    175696.53    32.65    0.072    0.085     0.026
1.41-1.24     5110     5110     1498             3.4    151473.97    28.81    0.087    0.108     0.029
1.24-1.13     5614     5614     1498             3.7    133954.17    27.56    0.072    0.091     0.030
1.13-1.04     5050     5050     1497             3.4     97280.25    22.35    0.071    0.083     0.036
1.04-0.97     4626     4626     1497             3.1     64097.53    17.58    0.073    0.081     0.047
0.97-0.92     4058     4058     1498             2.7     34887.94    12.69    0.086    0.093     0.066
0.92-0.88     3552     3552     1497             2.4     29069.14    12.29    0.086    0.092     0.069
0.88-0.84     3051     3051     1497             2.0     23738.98    12.20    0.080    0.083     0.071
0.84-0.81     2341     2341     1496             1.6     22995.09    14.14    0.073    0.075     0.061
#------------------------------------------------------------------------------------------------------
 inf-0.81    42354    42354    14973             2.8    144030.60    26.93    0.079    0.091     0.024
 

Statistics vs resolution (taking redundancy into account) - point group symmetry: P1
resolu-      #        #        #       %       average    mean      mean          
tion(A)    kept     theory   unique complete  redundancy   F2     F2/sig(F2)   Rint  RsigmaB
#--------------------------------------------------------------------------------------------
 inf-1.75     4241     1848     1498   81.1      2.8    610150.07   135.47    0.083    0.006
1.75-1.41     4711     1670     1497   89.6      3.1    175696.53    63.19    0.072    0.015
1.41-1.24     5110     1656     1498   90.5      3.4    151473.97    56.77    0.087    0.016
1.24-1.13     5614     1716     1498   87.3      3.7    133954.17    56.43    0.072    0.016
1.13-1.04     5050     1976     1497   75.8      3.4     97280.25    44.19    0.071    0.020
1.04-0.97     4626     2032     1497   73.7      3.1     64097.53    33.18    0.073    0.027
0.97-0.92     4058     1906     1498   78.6      2.7     34887.94    22.83    0.086    0.040
0.92-0.88     3552     1922     1497   77.9      2.4     29069.14    20.44    0.086    0.043
0.88-0.84     3051     1942     1497   77.1      2.0     23738.98    18.79    0.080    0.045
0.84-0.81     2341     2042     1496   73.3      1.6     22995.09    18.83    0.073    0.042
#--------------------------------------------------------------------------------------------
 inf-0.81    42354    18710    14973   80.0      2.8    144030.60    50.11    0.079    0.014
 

Statistics vs resolution (taking redundancy into account) - Laue group (anomalous pairs merged): P1
resolu-      #        #        #       %       average    mean      mean          
tion(A)    kept     theory   unique complete  redundancy   F2     F2/sig(F2)   Rint  RsigmaB
#--------------------------------------------------------------------------------------------
 inf-1.73     4482      961      830   86.4      5.4    587664.82   170.78    0.087    0.004
1.73-1.39     4958      887      830   93.6      6.0    171377.92    76.02    0.080    0.012
1.39-1.22     5573      881      830   94.2      6.7    148520.28    75.53    0.102    0.013
1.22-1.11     5803      910      830   91.2      7.0    130894.50    74.33    0.087    0.013
1.11-1.02     4898     1009      830   82.3      5.9     88219.19    55.31    0.080    0.017
1.02-0.96     4532      986      830   84.2      5.5     58290.47    41.96    0.082    0.023
0.96-0.91     3816      940      830   88.3      4.6     32468.05    28.50    0.105    0.033
0.91-0.87     3385      926      830   89.6      4.1     28318.89    26.57    0.098    0.035
0.87-0.84     2807      918      830   90.4      3.4     23349.75    24.48    0.093    0.038
0.84-0.81     2100      936      833   89.0      2.5     22767.54    23.62    0.082    0.037
#--------------------------------------------------------------------------------------------
 inf-0.81    42354     9355     8303   88.8      5.1    144030.60    65.46    0.088    0.011
DC PROFFITRRPTWIN INFO: Step 7 - Generating output files
 
HKLF 4
Reflections read=59351, from those 42354 with overlapping factor < 0.652 written to file D:\Data\xs1380a\twin_abs_twin1_hklf4.hkl, 16997 skipped
Use the HKLF 4 file(s) for structure solution.

HKLF 5 merged
RINT ANALYSIS FOR ALL HKLF5 REFLECTIONS
 Components measured    kept     unique redundancy F2/sig(F2) Rint      Rsigma
#------------------------------------------------------------------------------
1,2          59351     52212     19338     2.70     27.22     0.022     0.026

RINT ANALYSIS FOR OVERLAPPED REFLECTIONS
 Components measured    kept     unique redundancy F2/sig(F2) Rint      Rsigma
#------------------------------------------------------------------------------
1,2          52979     46164     16497     2.80     27.79     0.022     0.026

RINT ANALYSIS FOR ISOLATED REFLECTIONS
 Component measured     kept     unique redundancy F2/sig(F2) Rint      Rsigma
#------------------------------------------------------------------------------
     1        6372      6048      2841     2.13     22.95     0.020     0.029
     2           0         0         0     0.00      0.00     0.000     0.000

19338 merged reflections saved into file: D:\Data\xs1380a\twin_abs_twin1_hklf5.hkl

Use this hkl file in SHELXL with BASF instruction, which has (components minus 1) entries, and HKLF 5 instruction.
E.g. Two component twin: 'BASF n2' in .ins file, BASF n1 can be computed as n1 = 1.0 - n2.
E.g. Three component twin: 'BASF n2 n3' in .ins file, BASF n1 can be computed as n1 = 1.0 - (n2 + n3).

BASF 0.30673 
;

loop_
_atom_type_symbol
_atom_type_description
_atom_type_scat_dispersion_real
_atom_type_scat_dispersion_imag
_atom_type_scat_source
C C 0.0181 0.0091 'International Tables Vol C Tables 4.2.6.8 and 6.1.1.4'
H H 0.0000 0.0000 'International Tables Vol C Tables 4.2.6.8 and 6.1.1.4'
O O 0.0492 0.0322 'International Tables Vol C Tables 4.2.6.8 and 6.1.1.4'
F F 0.0727 0.0534 'International Tables Vol C Tables 4.2.6.8 and 6.1.1.4'

_space_group_crystal_system      triclinic
_space_group_IT_number           1
_space_group_name_H-M_alt        'P 1'
_space_group_name_Hall           'P 1'

_shelx_space_group_comment       
;
The symmetry employed for this shelxl refinement is uniquely defined
by the following loop, which should always be used as a source of
symmetry information in preference to the above space-group names.
They are only intended as comments.
;

loop_
_space_group_symop_operation_xyz
'x, y, z'

_cell_length_a                   6.62820(13)
_cell_length_b                   12.7871(2)
_cell_length_c                   29.3443(5)
_cell_angle_alpha                81.5019(14)
_cell_angle_beta                 84.6748(15)
_cell_angle_gamma                75.0869(16)
_cell_volume                     2373.02(7)
_cell_formula_units_Z            4
_cell_measurement_temperature    110(2)
_cell_measurement_reflns_used    36052
_cell_measurement_theta_min      3.61
_cell_measurement_theta_max      72.05

_exptl_crystal_description       'thick plate'
_exptl_crystal_colour            colorless
_exptl_crystal_density_meas      ?
_exptl_crystal_density_method    ?
_exptl_crystal_density_diffrn    1.222
_exptl_crystal_F_000             944
_exptl_transmission_factor_min   ?
_exptl_transmission_factor_max   ?
_exptl_crystal_size_max          0.33
_exptl_crystal_size_mid          0.27
_exptl_crystal_size_min          0.10
_exptl_absorpt_coefficient_mu    0.723
_shelx_estimated_absorpt_T_min   ?
_shelx_estimated_absorpt_T_max   ?
_exptl_absorpt_correction_type   analytical
_exptl_absorpt_correction_T_min  0.833
_exptl_absorpt_correction_T_max  0.938
_exptl_absorpt_process_details   
;
CrysAlisPro 1.171.38.43f (Rigaku Oxford Diffraction, 2015)
Analytical numeric absorption correction using a multifaceted crystal
			model based on expressions derived by R.C. Clark & J.S. Reid.
(Clark, R. C. & Reid, J. S. (1995). Acta Cryst. A51, 887-897)
Empirical absorption correction using spherical harmonics,
 implemented in SCALE3 ABSPACK scaling algorithm.
;
_exptl_absorpt_special_details   ?
_diffrn_ambient_temperature      110(2)
_diffrn_radiation_wavelength     1.54178
_diffrn_radiation_type           CuK\a
_diffrn_radiation_source         'SuperNova (Cu) X-ray Source'
_diffrn_radiation_monochromator  mirror
_diffrn_measurement_device_type  'SuperNova, Dual, Cu at zero, Atlas'
_diffrn_measurement_method       '\w scans'
_diffrn_standards_number         .
_diffrn_standards_interval_time  .
_diffrn_standards_decay_%        .
_diffrn_reflns_number            52212
_diffrn_reflns_av_unetI/netI     0.0320
_diffrn_reflns_av_R_equivalents  0.0218
_diffrn_reflns_limit_h_min       -8
_diffrn_reflns_limit_h_max       8
_diffrn_reflns_limit_k_min       -15
_diffrn_reflns_limit_k_max       15
_diffrn_reflns_limit_l_min       -36
_diffrn_reflns_limit_l_max       36
_diffrn_reflns_theta_min         3.050
_diffrn_reflns_theta_max         71.899
_diffrn_reflns_theta_full        67.679
_diffrn_measured_fraction_theta_max 1.000
_diffrn_measured_fraction_theta_full 1.000
_diffrn_reflns_Laue_measured_fraction_max 1.000
_diffrn_reflns_Laue_measured_fraction_full 1.000
_diffrn_reflns_point_group_measured_fraction_max 0.997
_diffrn_reflns_point_group_measured_fraction_full 0.999
_reflns_number_total             19284
_reflns_number_gt                18138
_reflns_threshold_expression     'I > 2\s(I)'
_reflns_Friedel_coverage         0.995
_reflns_Friedel_fraction_max     0.995
_reflns_Friedel_fraction_full    0.999

_reflns_special_details          
;
 _reflns_Friedel_fraction is defined as the number of unique
 Friedel pairs measured divided by the number that would be
 possible theoretically, ignoring centric projections and
 systematic absences.
;

_computing_data_collection       'CrysAlisPro 1.171.38.43f (Rigaku OD, 2015)'
_computing_cell_refinement       'CrysAlisPro 1.171.38.43f (Rigaku OD, 2015)'
_computing_data_reduction        'CrysAlisPro 1.171.38.43f (Rigaku OD, 2015)'
_computing_structure_solution    'SHELXS-2014/7 (Sheldrick, 2015)'
_computing_structure_refinement  'SHELXL-2014/7 (Sheldrick, 2015)'
_computing_molecular_graphics    'SHELXTL v6.10 (Sheldrick, 2008)'
_computing_publication_material  'SHELXTL v6.10 (Sheldrick, 2008)'
_refine_special_details          'Refined as a 2-component twin., Twin'
_refine_ls_structure_factor_coef Fsqd
_refine_ls_matrix_type           full
_refine_ls_weighting_scheme      calc
_refine_ls_weighting_details     
'w=1/[\s^2^(Fo^2^)+(0.0821P)^2^] where P=(Fo^2^+2Fc^2^)/3'
_atom_sites_solution_primary     direct
_atom_sites_solution_secondary   difmap
_atom_sites_solution_hydrogens   geom
_refine_ls_hydrogen_treatment    constr
_refine_ls_extinction_method     none
_refine_ls_extinction_coef       .
_refine_ls_abs_structure_details 
;
 Flack x determined using 7634 quotients [(I+)-(I-)]/[(I+)+(I-)]
 (Parsons, Flack and Wagner, Acta Cryst. B69 (2013) 249-259).
;
_refine_ls_abs_structure_Flack   0.01(7)
_chemical_absolute_configuration ad
_refine_ls_number_reflns         19284
_refine_ls_number_parameters     1234
_refine_ls_number_restraints     349
_refine_ls_R_factor_all          0.0396
_refine_ls_R_factor_gt           0.0375
_refine_ls_wR_factor_ref         0.1087
_refine_ls_wR_factor_gt          0.1066
_refine_ls_goodness_of_fit_ref   1.031
_refine_ls_restrained_S_all      1.027
_refine_ls_shift/su_max          0.002
_refine_ls_shift/su_mean         0.000

loop_
_atom_site_label
_atom_site_type_symbol
_atom_site_fract_x
_atom_site_fract_y
_atom_site_fract_z
_atom_site_U_iso_or_equiv
_atom_site_adp_type
_atom_site_occupancy
_atom_site_site_symmetry_order
_atom_site_calc_flag
_atom_site_refinement_flags_posn
_atom_site_refinement_flags_adp
_atom_site_refinement_flags_occupancy
_atom_site_disorder_assembly
_atom_site_disorder_group
C1A C 0.9023(6) 0.1718(3) 0.26509(13) 0.0257(7) Uani 1 1 d . . . . .
H1A1 H 0.9722 0.1020 0.2532 0.031 Uiso 1 1 calc R U . . .
H1A2 H 0.9658 0.2292 0.2480 0.031 Uiso 1 1 calc R U . . .
C2A C 0.9396(6) 0.1612(3) 0.31624(13) 0.0267(7) Uani 1 1 d . . . . .
H2A1 H 0.8838 0.1008 0.3332 0.032 Uiso 1 1 calc R U . . .
H2A2 H 1.0918 0.1433 0.3203 0.032 Uiso 1 1 calc R U . . .
C3A C 0.8347(6) 0.2661(3) 0.33620(12) 0.0232(7) Uani 1 1 d . . . . .
H3A H 0.9088 0.3238 0.3232 0.028 Uiso 1 1 calc R U . . .
C4A C 0.6041(5) 0.3066(3) 0.32647(12) 0.0242(7) Uani 1 1 d . . . . .
H4A1 H 0.5493 0.3804 0.3358 0.029 Uiso 1 1 calc R U . . .
H4A2 H 0.5253 0.2575 0.3451 0.029 Uiso 1 1 calc R U . . .
C5A C 0.5701(6) 0.3107(3) 0.27491(11) 0.0215(7) Uani 1 1 d . . . . .
H5A H 0.6426 0.3652 0.2574 0.026 Uiso 1 1 calc R U . . .
C6A C 0.3359(6) 0.3523(3) 0.26549(12) 0.0251(7) Uani 1 1 d . . . . .
H6A1 H 0.2581 0.3002 0.2820 0.030 Uiso 1 1 calc R U . . .
H6A2 H 0.2785 0.4237 0.2769 0.030 Uiso 1 1 calc R U . . .
C7A C 0.3095(5) 0.3638(3) 0.21438(12) 0.0242(7) Uani 1 1 d . . . . .
C8A C 0.4040(6) 0.2613(3) 0.19176(11) 0.0222(7) Uani 1 1 d . . . . .
H8A H 0.3278 0.2048 0.2051 0.027 Uiso 1 1 calc R U . . .
C9A C 0.6385(5) 0.2172(3) 0.20354(12) 0.0216(7) Uani 1 1 d . . . . .
H9A H 0.7105 0.2753 0.1899 0.026 Uiso 1 1 calc R U . . .
C10A C 0.6667(5) 0.2006(3) 0.25614(12) 0.0211(7) Uani 1 1 d . . . . .
C11A C 0.7425(6) 0.1161(3) 0.17945(12) 0.0277(7) Uani 1 1 d . . . . .
H11A H 0.6839 0.0545 0.1940 0.033 Uiso 1 1 calc R U . . .
H11B H 0.8941 0.0955 0.1844 0.033 Uiso 1 1 calc R U . . .
C12A C 0.7127(6) 0.1331(3) 0.12713(12) 0.0289(8) Uani 1 1 d . . . . .
H12A H 0.7873 0.1877 0.1117 0.035 Uiso 1 1 calc R U . . .
H12B H 0.7743 0.0635 0.1144 0.035 Uiso 1 1 calc R U . . .
C13A C 0.4811(6) 0.1721(3) 0.11708(11) 0.0257(7) Uani 1 1 d . . . . .
C14A C 0.3910(6) 0.2775(3) 0.13968(12) 0.0232(7) Uani 1 1 d . . . . .
H14A H 0.4830 0.3273 0.1274 0.028 Uiso 1 1 calc R U . . .
C15A C 0.1821(6) 0.3288(3) 0.11871(12) 0.0287(7) Uani 1 1 d . . . . .
H15A H 0.1519 0.4102 0.1156 0.034 Uiso 1 1 calc R U . . .
C16A C 0.2034(7) 0.2898(3) 0.07114(13) 0.0337(8) Uani 1 1 d . . . . .
H16A H 0.1804 0.3527 0.0465 0.040 Uiso 1 1 calc R U . . .
H16B H 0.1005 0.2469 0.0691 0.040 Uiso 1 1 calc R U . . .
C17A C 0.4290(7) 0.2180(3) 0.06651(12) 0.0327(8) Uani 1 1 d D . . . .
H17A H 0.5236 0.2664 0.0540 0.039 Uiso 1 1 calc R U . A 1
C18A C 0.3689(7) 0.0816(3) 0.13466(13) 0.0306(8) Uani 1 1 d . . . . .
H18A H 0.4416 0.0148 0.1215 0.046 Uiso 1 1 calc R U . . .
H18B H 0.2243 0.1046 0.1253 0.046 Uiso 1 1 calc R U . . .
H18C H 0.3691 0.0675 0.1684 0.046 Uiso 1 1 calc R U . . .
C19A C 0.5695(6) 0.1085(3) 0.28092(13) 0.0275(7) Uani 1 1 d . . . . .
H19A H 0.5466 0.1153 0.3139 0.041 Uiso 1 1 calc R U . . .
H19B H 0.6647 0.0376 0.2766 0.041 Uiso 1 1 calc R U . . .
H19C H 0.4356 0.1141 0.2679 0.041 Uiso 1 1 calc R U . . .
C20A C 0.438(4) 0.1376(16) 0.0322(7) 0.0414(13) Uani 0.58(4) 1 d D U P B 1
H20A H 0.3728 0.0786 0.0479 0.050 Uiso 0.58(4) 1 calc R U P B 1
C21A C 0.339(3) 0.1810(16) -0.0138(6) 0.040(3) Uani 0.58(4) 1 d D U P B 1
H21A H 0.4090 0.2346 -0.0310 0.061 Uiso 0.58(4) 1 calc R U P B 1
H21B H 0.1901 0.2159 -0.0082 0.061 Uiso 0.58(4) 1 calc R U P B 1
H21C H 0.3527 0.1205 -0.0318 0.061 Uiso 0.58(4) 1 calc R U P B 1
O2A O 0.660(3) 0.0887(16) 0.0219(8) 0.041(2) Uani 0.58(4) 1 d D U P B 1
C22A C 0.707(3) -0.0174(17) 0.0143(10) 0.049(4) Uani 0.58(4) 1 d D U P B 1
O3A O 0.579(3) -0.0675(17) 0.0128(8) 0.063(4) Uani 0.58(4) 1 d D U P B 1
C23A C 0.940(3) -0.0587(17) 0.0057(7) 0.061(5) Uani 0.58(4) 1 d D U P B 1
H23A H 0.9778 -0.1386 0.0104 0.092 Uiso 0.58(4) 1 calc R U P B 1
H23B H 1.0130 -0.0314 0.0272 0.092 Uiso 0.58(4) 1 calc R U P B 1
H23C H 0.9807 -0.0328 -0.0261 0.092 Uiso 0.58(4) 1 calc R U P B 1
C20E C 0.455(5) 0.136(2) 0.0322(10) 0.0414(13) Uani 0.42(4) 1 d D U P B 2
H20E H 0.3771 0.0781 0.0429 0.050 Uiso 0.42(4) 1 calc R U P B 2
C21E C 0.386(4) 0.201(2) -0.0142(9) 0.040(3) Uani 0.42(4) 1 d D U P B 2
H21D H 0.4821 0.2477 -0.0255 0.061 Uiso 0.42(4) 1 calc R U P B 2
H21E H 0.2441 0.2475 -0.0102 0.061 Uiso 0.42(4) 1 calc R U P B 2
H21F H 0.3882 0.1514 -0.0366 0.061 Uiso 0.42(4) 1 calc R U P B 2
O2E O 0.681(5) 0.091(2) 0.0276(9) 0.043(3) Uani 0.42(4) 1 d D U P B 2
C22E C 0.752(4) -0.010(2) 0.0146(13) 0.045(4) Uani 0.42(4) 1 d D U P B 2
O3E O 0.646(4) -0.075(2) 0.0174(11) 0.061(5) Uani 0.42(4) 1 d D U P B 2
C23E C 0.982(4) -0.029(2) -0.0002(10) 0.060(6) Uani 0.42(4) 1 d D U P B 2
H23D H 1.0430 -0.1069 -0.0008 0.090 Uiso 0.42(4) 1 calc R U P B 2
H23E H 1.0535 -0.0020 0.0217 0.090 Uiso 0.42(4) 1 calc R U P B 2
H23F H 0.9980 0.0107 -0.0310 0.090 Uiso 0.42(4) 1 calc R U P B 2
C24A C 1.0250(6) 0.2365(3) 0.40422(14) 0.0309(8) Uani 1 1 d . . . . .
C25A C 1.0086(7) 0.2141(4) 0.45592(14) 0.0405(10) Uani 1 1 d . . . . .
H25A H 1.1438 0.2096 0.4681 0.061 Uiso 1 1 calc R U . . .
H25B H 0.9694 0.1448 0.4652 0.061 Uiso 1 1 calc R U . . .
H25C H 0.9019 0.2732 0.4682 0.061 Uiso 1 1 calc R U . . .
O1A O 0.2278(4) 0.4505(2) 0.19302(9) 0.0314(6) Uani 1 1 d . . . . .
O4A O 0.8396(4) 0.2494(2) 0.38644(9) 0.0281(5) Uani 1 1 d . . . . .
O5A O 1.1835(5) 0.2431(3) 0.38153(11) 0.0402(7) Uani 1 1 d . . . . .
F1A F 0.0224(4) 0.2913(2) 0.14655(7) 0.0335(5) Uani 1 1 d . . . . .
C1B C 0.6785(6) 0.5249(3) 0.12431(12) 0.0295(8) Uani 1 1 d . . . . .
H1B1 H 0.8129 0.4998 0.1395 0.035 Uiso 1 1 calc R U . . .
H1B2 H 0.5836 0.4807 0.1400 0.035 Uiso 1 1 calc R U . . .
C2B C 0.7172(6) 0.5047(3) 0.07362(13) 0.0321(8) Uani 1 1 d . . . . .
H2B1 H 0.8244 0.5419 0.0585 0.038 Uiso 1 1 calc R U . . .
H2B2 H 0.7709 0.4255 0.0720 0.038 Uiso 1 1 calc R U . . .
C3B C 0.5204(7) 0.5464(3) 0.04872(13) 0.0327(8) Uani 1 1 d . . . . .
H3B H 0.4182 0.5028 0.0619 0.039 Uiso 1 1 calc R U . . .
C4B C 0.4212(6) 0.6671(3) 0.05210(12) 0.0297(8) Uani 1 1 d . . . . .
H4B1 H 0.2876 0.6905 0.0365 0.036 Uiso 1 1 calc R U . . .
H4B2 H 0.5158 0.7118 0.0368 0.036 Uiso 1 1 calc R U . . .
C5B C 0.3816(6) 0.6829(3) 0.10320(11) 0.0243(7) Uani 1 1 d . . . . .
H5B H 0.2874 0.6354 0.1171 0.029 Uiso 1 1 calc R U . . .
C6B C 0.2640(6) 0.8009(3) 0.10939(12) 0.0273(7) Uani 1 1 d . . . . .
H6B1 H 0.3524 0.8511 0.0964 0.033 Uiso 1 1 calc R U . . .
H6B2 H 0.1342 0.8217 0.0925 0.033 Uiso 1 1 calc R U . . .
C7B C 0.2104(6) 0.8112(3) 0.16009(12) 0.0250(7) Uani 1 1 d . . . . .
C8B C 0.3934(5) 0.7709(3) 0.19101(11) 0.0205(6) Uani 1 1 d . . . . .
H8B H 0.4910 0.8197 0.1829 0.025 Uiso 1 1 calc R U . . .
C9B C 0.5124(6) 0.6528(3) 0.18219(11) 0.0221(7) Uani 1 1 d . . . . .
H9B H 0.4093 0.6070 0.1901 0.027 Uiso 1 1 calc R U . . .
C10B C 0.5824(6) 0.6457(3) 0.13045(11) 0.0231(7) Uani 1 1 d . . . . .
C11B C 0.6899(6) 0.6048(3) 0.21525(12) 0.0253(7) Uani 1 1 d . . . . .
H11C H 0.7995 0.6456 0.2077 0.030 Uiso 1 1 calc R U . . .
H11D H 0.7535 0.5278 0.2106 0.030 Uiso 1 1 calc R U . . .
C12B C 0.6139(6) 0.6097(3) 0.26623(11) 0.0250(7) Uani 1 1 d . . . . .
H12C H 0.5128 0.5641 0.2748 0.030 Uiso 1 1 calc R U . . .
H12D H 0.7341 0.5804 0.2860 0.030 Uiso 1 1 calc R U . . .
C13B C 0.5095(6) 0.7276(3) 0.27424(11) 0.0208(7) Uani 1 1 d . . . . .
C14B C 0.3249(5) 0.7704(3) 0.24219(11) 0.0214(7) Uani 1 1 d . . . . .
H14B H 0.2363 0.7168 0.2492 0.026 Uiso 1 1 calc R U . . .
C15B C 0.1979(6) 0.8740(3) 0.26020(12) 0.0234(7) Uani 1 1 d . . . . .
H15B H 0.0475 0.8885 0.2533 0.028 Uiso 1 1 calc R U . . .
C16B C 0.2239(6) 0.8535(3) 0.31223(12) 0.0249(7) Uani 1 1 d . . . . .
H16C H 0.0891 0.8499 0.3292 0.030 Uiso 1 1 calc R U . . .
H16D H 0.2730 0.9129 0.3222 0.030 Uiso 1 1 calc R U . . .
C17B C 0.3886(6) 0.7426(3) 0.32177(12) 0.0234(7) Uani 1 1 d . . . . .
H17B H 0.3119 0.6838 0.3295 0.028 Uiso 1 1 calc R U . . .
C18B C 0.6719(6) 0.7965(3) 0.26610(12) 0.0242(7) Uani 1 1 d . . . . .
H18D H 0.7914 0.7612 0.2850 0.036 Uiso 1 1 calc R U . . .
H18E H 0.6081 0.8694 0.2747 0.036 Uiso 1 1 calc R U . . .
H18F H 0.7197 0.8026 0.2334 0.036 Uiso 1 1 calc R U . . .
C19B C 0.7430(6) 0.7126(3) 0.11375(12) 0.0295(8) Uani 1 1 d . . . . .
H19D H 0.8713 0.6811 0.1302 0.044 Uiso 1 1 calc R U . . .
H19E H 0.6854 0.7881 0.1199 0.044 Uiso 1 1 calc R U . . .
H19F H 0.7747 0.7113 0.0805 0.044 Uiso 1 1 calc R U . . .
C20B C 0.5152(6) 0.7408(3) 0.36248(12) 0.0240(7) Uani 1 1 d . . . . .
H20B H 0.5896 0.8007 0.3558 0.029 Uiso 1 1 calc R U . . .
C21B C 0.3854(6) 0.7520(4) 0.40795(12) 0.0312(8) Uani 1 1 d . . . . .
H21U H 0.3099 0.6943 0.4142 0.047 Uiso 1 1 calc R U . . .
H21V H 0.2849 0.8234 0.4059 0.047 Uiso 1 1 calc R U . . .
H21W H 0.4779 0.7453 0.4330 0.047 Uiso 1 1 calc R U . . .
C22B C 0.8630(6) 0.6346(4) 0.37717(12) 0.0288(8) Uani 1 1 d . . . . .
C23B C 1.0069(7) 0.5234(4) 0.37538(14) 0.0364(9) Uani 1 1 d . . . . .
H23U H 1.1516 0.5298 0.3700 0.055 Uiso 1 1 calc R U . . .
H23V H 0.9704 0.4903 0.3502 0.055 Uiso 1 1 calc R U . . .
H23W H 0.9926 0.4775 0.4048 0.055 Uiso 1 1 calc R U . . .
C24B C 0.4352(9) 0.5040(4) -0.02263(15) 0.0443(11) Uani 1 1 d . . . . .
C25B C 0.5198(11) 0.4849(5) -0.07107(17) 0.0643(17) Uani 1 1 d . . . . .
H25D H 0.4554 0.4328 -0.0818 0.096 Uiso 1 1 calc R U . . .
H25E H 0.6717 0.4556 -0.0713 0.096 Uiso 1 1 calc R U . . .
H25F H 0.4871 0.5542 -0.0916 0.096 Uiso 1 1 calc R U . . .
O1B O 0.0302(4) 0.8440(2) 0.17454(9) 0.0331(6) Uani 1 1 d . . . . .
O2B O 0.6695(4) 0.6352(2) 0.36654(9) 0.0274(5) Uani 1 1 d . . . . .
O3B O 0.9115(5) 0.7129(3) 0.38629(11) 0.0381(6) Uani 1 1 d . . . . .
O4B O 0.5752(5) 0.5294(3) 0.00056(10) 0.0407(7) Uani 1 1 d . . . . .
O5B O 0.2604(7) 0.5002(4) -0.00636(13) 0.0638(11) Uani 1 1 d . . . . .
F1B F 0.2831(4) 0.96263(17) 0.24057(7) 0.0293(4) Uani 1 1 d . . . . .
C1C C 0.3253(6) 0.6745(3) 0.75299(12) 0.0274(7) Uani 1 1 d . . . . .
H1C1 H 0.4498 0.6993 0.7392 0.033 Uiso 1 1 calc R U . . .
H1C2 H 0.2029 0.7191 0.7362 0.033 Uiso 1 1 calc R U . . .
C2C C 0.2921(7) 0.6947(3) 0.80383(13) 0.0330(8) Uani 1 1 d . . . . .
H2C1 H 0.4204 0.6574 0.8202 0.040 Uiso 1 1 calc R U . . .
H2C2 H 0.2643 0.7739 0.8057 0.040 Uiso 1 1 calc R U . . .
C3C C 0.1111(7) 0.6525(3) 0.82659(13) 0.0312(8) Uani 1 1 d . . . . .
H3C H -0.0196 0.6947 0.8114 0.037 Uiso 1 1 calc R U . . .
C4C C 0.1417(6) 0.5311(3) 0.82301(12) 0.0305(8) Uani 1 1 d . . . . .
H4C1 H 0.0185 0.5062 0.8376 0.037 Uiso 1 1 calc R U . . .
H4C2 H 0.2667 0.4878 0.8393 0.037 Uiso 1 1 calc R U . . .
C5C C 0.1693(6) 0.5146(3) 0.77193(12) 0.0249(7) Uani 1 1 d . . . . .
H5C H 0.0406 0.5610 0.7572 0.030 Uiso 1 1 calc R U . . .
C6C C 0.1788(6) 0.3967(3) 0.76545(12) 0.0277(7) Uani 1 1 d . . . . .
H6C1 H 0.3067 0.3473 0.7786 0.033 Uiso 1 1 calc R U . . .
H6C2 H 0.0560 0.3745 0.7819 0.033 Uiso 1 1 calc R U . . .
C7C C 0.1805(6) 0.3882(3) 0.71481(12) 0.0238(7) Uani 1 1 d . . . . .
C8C C 0.3489(6) 0.4298(3) 0.68447(11) 0.0215(6) Uani 1 1 d . . . . .
H8C H 0.4881 0.3812 0.6929 0.026 Uiso 1 1 calc R U . . .
C9C C 0.3416(6) 0.5477(3) 0.69417(11) 0.0228(7) Uani 1 1 d . . . . .
H9C H 0.2000 0.5933 0.6858 0.027 Uiso 1 1 calc R U . . .
C10C C 0.3556(6) 0.5540(3) 0.74629(11) 0.0230(7) Uani 1 1 d . . . . .
C11C C 0.4993(6) 0.5970(3) 0.66196(12) 0.0269(7) Uani 1 1 d . . . . .
H11E H 0.6429 0.5570 0.6701 0.032 Uiso 1 1 calc R U . . .
H11F H 0.4800 0.6740 0.6669 0.032 Uiso 1 1 calc R U . . .
C12C C 0.4763(6) 0.5924(3) 0.61059(12) 0.0250(7) Uani 1 1 d . . . . .
H12E H 0.3379 0.6382 0.6014 0.030 Uiso 1 1 calc R U . . .
H12F H 0.5851 0.6223 0.5916 0.030 Uiso 1 1 calc R U . . .
C13C C 0.4976(5) 0.4752(3) 0.60150(11) 0.0214(7) Uani 1 1 d . . . . .
C14C C 0.3288(5) 0.4316(3) 0.63295(11) 0.0211(6) Uani 1 1 d . . . . .
H14C H 0.1929 0.4850 0.6256 0.025 Uiso 1 1 calc R U . . .
C15C C 0.3209(6) 0.3278(3) 0.61442(12) 0.0240(7) Uani 1 1 d . . . . .
H15C H 0.1796 0.3127 0.6208 0.029 Uiso 1 1 calc R U . . .
C16C C 0.3720(6) 0.3498(3) 0.56247(12) 0.0255(7) Uani 1 1 d . . . . .
H16E H 0.2489 0.3534 0.5451 0.031 Uiso 1 1 calc R U . . .
H16F H 0.4895 0.2910 0.5525 0.031 Uiso 1 1 calc R U . . .
C17C C 0.4330(5) 0.4610(3) 0.55376(11) 0.0223(7) Uani 1 1 d . . . . .
H17C H 0.3045 0.5198 0.5458 0.027 Uiso 1 1 calc R U . . .
C18C C 0.7218(6) 0.4072(3) 0.61014(12) 0.0257(7) Uani 1 1 d . . . . .
H18G H 0.8218 0.4440 0.5922 0.039 Uiso 1 1 calc R U . . .
H18H H 0.7405 0.3348 0.6006 0.039 Uiso 1 1 calc R U . . .
H18I H 0.7457 0.3995 0.6431 0.039 Uiso 1 1 calc R U . . .
C19C C 0.5686(6) 0.4879(3) 0.76377(13) 0.0294(7) Uani 1 1 d . . . . .
H19G H 0.6791 0.5209 0.7483 0.044 Uiso 1 1 calc R U . . .
H19H H 0.5947 0.4127 0.7570 0.044 Uiso 1 1 calc R U . . .
H19I H 0.5679 0.4881 0.7972 0.044 Uiso 1 1 calc R U . . .
C20C C 0.5936(6) 0.4630(3) 0.51351(12) 0.0252(7) Uani 1 1 d . . . . .
H20C H 0.7215 0.4029 0.5202 0.030 Uiso 1 1 calc R U . . .
C21C C 0.5130(7) 0.4529(4) 0.46784(13) 0.0318(8) Uani 1 1 d . . . . .
H21X H 0.3861 0.5110 0.4615 0.048 Uiso 1 1 calc R U . . .
H21Y H 0.4808 0.3817 0.4696 0.048 Uiso 1 1 calc R U . . .
H21Z H 0.6202 0.4594 0.4430 0.048 Uiso 1 1 calc R U . . .
C22C C 0.8455(6) 0.5704(3) 0.49855(12) 0.0285(8) Uani 1 1 d . . . . .
C23C C 0.8800(8) 0.6809(4) 0.49998(15) 0.0387(9) Uani 1 1 d . . . . .
H23X H 0.9295 0.6837 0.5301 0.058 Uiso 1 1 calc R U . . .
H23Y H 0.7483 0.7364 0.4951 0.058 Uiso 1 1 calc R U . . .
H23Z H 0.9849 0.6951 0.4757 0.058 Uiso 1 1 calc R U . . .
C24C C -0.1008(9) 0.6821(4) 0.89646(16) 0.0464(11) Uani 1 1 d . . . . .
C25C C -0.0977(11) 0.6986(5) 0.94574(18) 0.0621(15) Uani 1 1 d . . . . .
H25G H -0.2387 0.7348 0.9569 0.093 Uiso 1 1 calc R U . . .
H25H H -0.0017 0.7441 0.9482 0.093 Uiso 1 1 calc R U . . .
H25I H -0.0507 0.6277 0.9645 0.093 Uiso 1 1 calc R U . . .
O1C O 0.0490(5) 0.3548(2) 0.69924(9) 0.0331(6) Uani 1 1 d . . . . .
O2C O 0.6458(4) 0.5685(2) 0.50986(9) 0.0274(5) Uani 1 1 d . . . . .
O3C O 0.9805(5) 0.4925(3) 0.48886(11) 0.0398(7) Uani 1 1 d . . . . .
O4C O 0.0923(5) 0.6708(3) 0.87474(10) 0.0401(7) Uani 1 1 d . . . . .
O5C O -0.2502(6) 0.6773(3) 0.87801(13) 0.0583(10) Uani 1 1 d . . . . .
F1C F 0.4792(4) 0.23946(17) 0.63430(7) 0.0296(5) Uani 1 1 d . . . . .
C1D C 1.3278(6) 0.0315(3) 0.60789(12) 0.0243(7) Uani 1 1 d . . . . .
H1D1 H 1.3191 0.1008 0.6201 0.029 Uiso 1 1 calc R U . . .
H1D2 H 1.4340 -0.0265 0.6248 0.029 Uiso 1 1 calc R U . . .
C2D C 1.3974(6) 0.0432(3) 0.55642(12) 0.0254(7) Uani 1 1 d . . . . .
H2D1 H 1.2959 0.1040 0.5396 0.030 Uiso 1 1 calc R U . . .
H2D2 H 1.5355 0.0608 0.5525 0.030 Uiso 1 1 calc R U . . .
C3D C 1.4122(5) -0.0618(3) 0.53630(11) 0.0224(7) Uani 1 1 d . . . . .
H3D H 1.5326 -0.1198 0.5492 0.027 Uiso 1 1 calc R U . . .
C4D C 1.2123(6) -0.1015(3) 0.54607(12) 0.0239(7) Uani 1 1 d . . . . .
H4D1 H 1.2370 -0.1749 0.5364 0.029 Uiso 1 1 calc R U . . .
H4D2 H 1.1002 -0.0515 0.5277 0.029 Uiso 1 1 calc R U . . .
C5D C 1.1409(5) -0.1069(3) 0.59738(11) 0.0203(6) Uani 1 1 d . . . . .
H5D H 1.2537 -0.1616 0.6146 0.024 Uiso 1 1 calc R U . . .
C6D C 0.9419(6) -0.1488(3) 0.60694(12) 0.0244(7) Uani 1 1 d . . . . .
H6D1 H 0.8253 -0.0968 0.5906 0.029 Uiso 1 1 calc R U . . .
H6D2 H 0.9651 -0.2201 0.5954 0.029 Uiso 1 1 calc R U . . .
C7D C 0.8865(5) -0.1609(3) 0.65800(12) 0.0231(7) Uani 1 1 d . . . . .
C8D C 0.8606(6) -0.0587(3) 0.68078(11) 0.0213(6) Uani 1 1 d . . . . .
H8D H 0.7388 -0.0019 0.6676 0.026 Uiso 1 1 calc R U . . .
C9D C 1.0604(6) -0.0150(3) 0.66919(11) 0.0226(7) Uani 1 1 d . . . . .
H9D H 1.1790 -0.0734 0.6827 0.027 Uiso 1 1 calc R U . . .
C10D C 1.1140(5) 0.0032(3) 0.61654(11) 0.0212(7) Uani 1 1 d . . . . .
C11D C 1.0437(6) 0.0863(3) 0.69371(12) 0.0279(7) Uani 1 1 d . . . . .
H11G H 1.1778 0.1080 0.6883 0.034 Uiso 1 1 calc R U . . .
H11H H 0.9335 0.1475 0.6798 0.034 Uiso 1 1 calc R U . . .
C12D C 0.9927(6) 0.0674(3) 0.74605(12) 0.0291(8) Uani 1 1 d . . . . .
H12G H 1.1103 0.0124 0.7608 0.035 Uiso 1 1 calc R U . . .
H12H H 0.9755 0.1363 0.7592 0.035 Uiso 1 1 calc R U . . .
C13D C 0.7933(6) 0.0279(3) 0.75634(12) 0.0256(7) Uani 1 1 d . . . . .
C14D C 0.8219(5) -0.0768(3) 0.73323(11) 0.0238(7) Uani 1 1 d . . . . .
H14D H 0.9535 -0.1275 0.7451 0.029 Uiso 1 1 calc R U . . .
C15D C 0.6475(6) -0.1285(3) 0.75401(13) 0.0295(8) Uani 1 1 d . . . . .
H15D H 0.6952 -0.2098 0.7562 0.035 Uiso 1 1 calc R U . . .
C16D C 0.5995(7) -0.0928(4) 0.80252(13) 0.0357(9) Uani 1 1 d . . . . .
H16G H 0.6214 -0.1573 0.8264 0.043 Uiso 1 1 calc R U . . .
H16H H 0.4527 -0.0499 0.8059 0.043 Uiso 1 1 calc R U . . .
C17D C 0.7518(7) -0.0223(3) 0.80723(12) 0.0322(8) Uani 1 1 d D . . . .
H17D H 0.8861 -0.0733 0.8174 0.039 Uiso 1 1 calc R U . C 1
C18D C 0.6012(7) 0.1196(3) 0.74073(13) 0.0338(8) Uani 1 1 d . . . . .
H18J H 0.5986 0.1851 0.7546 0.051 Uiso 1 1 calc R U . . .
H18K H 0.4732 0.0956 0.7507 0.051 Uiso 1 1 calc R U . . .
H18L H 0.6099 0.1361 0.7070 0.051 Uiso 1 1 calc R U . . .
C19D C 0.9456(6) 0.0957(3) 0.59222(12) 0.0265(7) Uani 1 1 d . . . . .
H19J H 0.9659 0.1664 0.5971 0.040 Uiso 1 1 calc R U . . .
H19K H 0.8066 0.0893 0.6050 0.040 Uiso 1 1 calc R U . . .
H19L H 0.9570 0.0903 0.5591 0.040 Uiso 1 1 calc R U . . .
C20D C 0.679(5) 0.057(2) 0.8426(8) 0.0422(18) Uani 0.53(4) 1 d D U P D 1
H20D H 0.5496 0.1140 0.8339 0.051 Uiso 0.53(4) 1 calc R U P D 1
C21D C 0.653(4) -0.007(3) 0.8902(10) 0.048(4) Uani 0.53(4) 1 d D U P D 1
H21G H 0.7852 -0.0593 0.8980 0.071 Uiso 0.53(4) 1 calc R U P D 1
H21H H 0.5443 -0.0467 0.8899 0.071 Uiso 0.53(4) 1 calc R U P D 1
H21I H 0.6113 0.0437 0.9133 0.071 Uiso 0.53(4) 1 calc R U P D 1
O2D O 0.858(4) 0.1034(16) 0.8470(9) 0.047(3) Uani 0.53(4) 1 d D U P D 1
C22D C 0.812(4) 0.2024(15) 0.8617(7) 0.054(4) Uani 0.53(4) 1 d D U P D 1
O3D O 0.637(4) 0.257(2) 0.8669(10) 0.090(6) Uani 0.53(4) 1 d D U P D 1
C23D C 1.010(4) 0.2275(17) 0.8735(7) 0.068(5) Uani 0.53(4) 1 d D U P D 1
H23G H 0.9800 0.3039 0.8789 0.103 Uiso 0.53(4) 1 calc R U P D 1
H23H H 1.1152 0.2149 0.8478 0.103 Uiso 0.53(4) 1 calc R U P D 1
H23I H 1.0632 0.1799 0.9014 0.103 Uiso 0.53(4) 1 calc R U P D 1
C20F C 0.657(5) 0.053(2) 0.8431(9) 0.0422(18) Uani 0.47(4) 1 d D U P D 2
H20F H 0.5326 0.1074 0.8301 0.051 Uiso 0.47(4) 1 calc R U P D 2
C21F C 0.588(4) -0.002(3) 0.8892(10) 0.046(5) Uani 0.47(4) 1 d D U P D 2
H21J H 0.6964 -0.0675 0.8989 0.069 Uiso 0.47(4) 1 calc R U P D 2
H21K H 0.4574 -0.0217 0.8862 0.069 Uiso 0.47(4) 1 calc R U P D 2
H21L H 0.5663 0.0489 0.9123 0.069 Uiso 0.47(4) 1 calc R U P D 2
O2F O 0.814(4) 0.1119(17) 0.8499(10) 0.047(3) Uani 0.47(4) 1 d D U P D 2
C22F C 0.738(4) 0.2141(17) 0.8607(9) 0.055(4) Uani 0.47(4) 1 d D U P D 2
O3F O 0.559(4) 0.2611(15) 0.8629(8) 0.068(5) Uani 0.47(4) 1 d D U P D 2
C23F C 0.919(5) 0.2568(17) 0.8713(7) 0.062(5) Uani 0.47(4) 1 d D U P D 2
H23J H 0.8772 0.3368 0.8678 0.092 Uiso 0.47(4) 1 calc R U P D 2
H23K H 1.0389 0.2325 0.8501 0.092 Uiso 0.47(4) 1 calc R U P D 2
H23L H 0.9565 0.2289 0.9031 0.092 Uiso 0.47(4) 1 calc R U P D 2
C24D C 1.6300(6) -0.0313(3) 0.46844(13) 0.0290(8) Uani 1 1 d . . . . .
C25D C 1.6339(8) -0.0082(4) 0.41672(14) 0.0395(10) Uani 1 1 d . . . . .
H25J H 1.6847 0.0575 0.4066 0.059 Uiso 1 1 calc R U . . .
H25K H 1.4924 0.0033 0.4065 0.059 Uiso 1 1 calc R U . . .
H25L H 1.7273 -0.0702 0.4034 0.059 Uiso 1 1 calc R U . . .
O1D O 0.8710(4) -0.2483(2) 0.67927(9) 0.0312(6) Uani 1 1 d . . . . .
O4D O 1.4421(4) -0.0444(2) 0.48617(8) 0.0262(5) Uani 1 1 d . . . . .
O5D O 1.7736(5) -0.0378(3) 0.49135(10) 0.0412(7) Uani 1 1 d . . . . .
F1D F 0.4704(4) -0.0896(2) 0.72784(8) 0.0358(5) Uani 1 1 d . . . . .

loop_
_atom_site_aniso_label
_atom_site_aniso_U_11
_atom_site_aniso_U_22
_atom_site_aniso_U_33
_atom_site_aniso_U_23
_atom_site_aniso_U_13
_atom_site_aniso_U_12
C1A 0.0222(18) 0.0204(17) 0.0321(17) -0.0089(13) 0.0031(13) 0.0002(14)
C2A 0.0201(18) 0.0230(18) 0.0335(18) -0.0059(13) 0.0025(12) 0.0008(13)
C3A 0.0218(17) 0.0225(17) 0.0254(16) -0.0051(12) 0.0025(12) -0.0058(14)
C4A 0.0198(18) 0.0220(17) 0.0302(17) -0.0087(13) 0.0026(12) -0.0024(13)
C5A 0.0212(17) 0.0144(15) 0.0279(16) -0.0060(12) 0.0030(12) -0.0022(13)
C6A 0.0199(17) 0.0219(17) 0.0331(17) -0.0109(13) 0.0047(12) -0.0024(13)
C7A 0.0181(17) 0.0234(18) 0.0313(17) -0.0095(13) 0.0050(12) -0.0044(13)
C8A 0.0215(17) 0.0182(16) 0.0274(16) -0.0070(12) 0.0048(12) -0.0058(13)
C9A 0.0195(16) 0.0142(15) 0.0299(16) -0.0084(12) 0.0056(12) -0.0015(12)
C10A 0.0174(16) 0.0165(16) 0.0307(16) -0.0080(12) 0.0044(12) -0.0059(12)
C11A 0.0288(19) 0.0218(17) 0.0297(17) -0.0109(13) 0.0027(13) 0.0017(14)
C12A 0.031(2) 0.0262(19) 0.0285(17) -0.0111(14) 0.0056(13) -0.0036(15)
C13A 0.034(2) 0.0203(16) 0.0240(15) -0.0085(12) 0.0050(13) -0.0074(14)
C14A 0.0242(18) 0.0194(16) 0.0263(16) -0.0071(12) 0.0066(12) -0.0063(13)
C15A 0.0289(19) 0.0294(18) 0.0270(17) -0.0021(14) 0.0042(13) -0.0088(15)
C16A 0.041(2) 0.034(2) 0.0255(17) -0.0051(14) 0.0017(14) -0.0087(17)
C17A 0.045(2) 0.0285(19) 0.0235(16) -0.0044(14) 0.0054(14) -0.0091(16)
C18A 0.041(2) 0.0258(18) 0.0298(17) -0.0078(14) 0.0016(14) -0.0150(16)
C19A 0.035(2) 0.0176(16) 0.0316(17) -0.0044(13) 0.0033(14) -0.0096(14)
C20A 0.053(4) 0.042(2) 0.0284(18) -0.0137(16) 0.004(2) -0.008(2)
C21A 0.045(7) 0.050(6) 0.034(2) -0.021(4) -0.005(4) -0.016(4)
O2A 0.049(4) 0.042(3) 0.033(6) -0.019(3) -0.006(3) -0.001(3)
C22A 0.067(7) 0.042(5) 0.030(4) -0.005(4) -0.012(6) 0.004(6)
O3A 0.096(10) 0.040(5) 0.051(5) -0.014(4) -0.011(7) -0.008(7)
C23A 0.081(9) 0.049(9) 0.043(6) -0.018(6) -0.019(6) 0.014(7)
C20E 0.053(4) 0.042(2) 0.0284(18) -0.0137(16) 0.004(2) -0.008(2)
C21E 0.045(7) 0.050(6) 0.034(2) -0.021(4) -0.005(4) -0.016(4)
O2E 0.059(7) 0.045(5) 0.020(5) -0.016(4) -0.001(4) 0.005(5)
C22E 0.072(8) 0.036(5) 0.021(5) -0.013(4) -0.009(7) 0.006(6)
O3E 0.084(12) 0.037(6) 0.057(9) -0.007(5) -0.003(8) -0.006(8)
C23E 0.074(11) 0.034(9) 0.051(8) -0.014(7) 0.003(7) 0.027(8)
C24A 0.028(2) 0.029(2) 0.0331(19) -0.0054(15) -0.0025(14) -0.0027(15)
C25A 0.039(3) 0.045(3) 0.033(2) -0.0029(17) -0.0029(16) -0.0041(19)
O1A 0.0339(15) 0.0205(13) 0.0376(13) -0.0079(10) -0.0003(10) -0.0012(11)
O4A 0.0242(13) 0.0332(14) 0.0271(13) -0.0060(10) 0.0015(9) -0.0076(11)
O5A 0.0263(15) 0.056(2) 0.0406(16) -0.0052(14) -0.0013(11) -0.0155(14)
F1A 0.0299(12) 0.0437(14) 0.0295(10) -0.0062(9) 0.0048(8) -0.0151(10)
C1B 0.035(2) 0.0256(18) 0.0271(17) -0.0093(13) 0.0009(13) -0.0038(15)
C2B 0.037(2) 0.0296(19) 0.0301(18) -0.0134(14) 0.0012(14) -0.0052(16)
C3B 0.041(2) 0.034(2) 0.0263(17) -0.0136(14) 0.0029(14) -0.0118(16)
C4B 0.034(2) 0.033(2) 0.0252(16) -0.0091(14) -0.0036(12) -0.0094(15)
C5B 0.0279(18) 0.0224(17) 0.0238(15) -0.0071(12) 0.0011(12) -0.0068(13)
C6B 0.0298(19) 0.0267(18) 0.0246(16) -0.0053(13) -0.0038(12) -0.0039(14)
C7B 0.0282(19) 0.0208(16) 0.0267(17) -0.0050(12) -0.0013(13) -0.0063(14)
C8B 0.0221(17) 0.0158(15) 0.0232(15) -0.0041(11) -0.0016(11) -0.0027(13)
C9B 0.0253(18) 0.0165(16) 0.0247(15) -0.0062(12) 0.0021(12) -0.0047(13)
C10B 0.0249(18) 0.0178(15) 0.0265(16) -0.0064(12) -0.0025(12) -0.0026(13)
C11B 0.0296(19) 0.0175(16) 0.0262(16) -0.0054(12) -0.0025(13) 0.0005(13)
C12B 0.033(2) 0.0170(16) 0.0246(16) -0.0033(12) -0.0016(13) -0.0047(14)
C13B 0.0281(19) 0.0136(15) 0.0218(14) -0.0032(11) 0.0011(12) -0.0076(13)
C14B 0.0242(18) 0.0171(16) 0.0247(15) -0.0051(12) 0.0018(12) -0.0084(13)
C15B 0.0226(18) 0.0196(16) 0.0277(16) -0.0052(12) 0.0029(12) -0.0050(13)
C16B 0.0248(18) 0.0238(17) 0.0262(16) -0.0075(13) 0.0040(12) -0.0055(14)
C17B 0.0276(19) 0.0201(16) 0.0247(15) -0.0052(12) 0.0024(12) -0.0096(14)
C18B 0.0244(17) 0.0237(17) 0.0263(15) -0.0054(13) 0.0015(12) -0.0089(14)
C19B 0.029(2) 0.034(2) 0.0278(16) -0.0070(14) 0.0033(13) -0.0134(15)
C20B 0.0257(18) 0.0206(17) 0.0264(16) -0.0056(13) 0.0005(12) -0.0062(14)
C21B 0.034(2) 0.038(2) 0.0223(16) -0.0074(14) 0.0008(13) -0.0086(16)
C22B 0.0279(19) 0.037(2) 0.0205(15) -0.0039(14) 0.0003(12) -0.0073(16)
C23B 0.031(2) 0.041(2) 0.0323(18) -0.0079(16) -0.0025(14) 0.0020(17)
C24B 0.071(3) 0.031(2) 0.035(2) -0.0006(16) -0.020(2) -0.016(2)
C25B 0.116(5) 0.048(3) 0.032(2) -0.0134(19) -0.022(2) -0.014(3)
O1B 0.0258(14) 0.0398(16) 0.0334(13) -0.0116(11) -0.0027(10) -0.0035(12)
O2B 0.0302(14) 0.0233(13) 0.0291(12) -0.0061(10) -0.0027(9) -0.0055(11)
O3B 0.0337(16) 0.0374(16) 0.0473(16) -0.0103(13) -0.0063(12) -0.0121(13)
O4B 0.0452(17) 0.0490(18) 0.0315(14) -0.0200(12) -0.0017(11) -0.0096(14)
O5B 0.076(3) 0.082(3) 0.0467(19) 0.0059(17) -0.0227(17) -0.044(2)
F1B 0.0360(12) 0.0175(10) 0.0331(10) -0.0051(8) 0.0037(8) -0.0050(9)
C1C 0.033(2) 0.0218(17) 0.0296(17) -0.0085(13) -0.0002(13) -0.0082(14)
C2C 0.040(2) 0.0278(19) 0.0346(19) -0.0151(14) -0.0012(14) -0.0078(16)
C3C 0.038(2) 0.0287(19) 0.0292(17) -0.0109(14) 0.0025(13) -0.0090(15)
C4C 0.035(2) 0.0281(19) 0.0298(17) -0.0093(13) 0.0023(13) -0.0086(15)
C5C 0.0238(18) 0.0220(17) 0.0284(17) -0.0044(13) -0.0019(12) -0.0042(13)
C6C 0.032(2) 0.0245(17) 0.0276(16) -0.0039(13) -0.0003(13) -0.0092(14)
C7C 0.0249(18) 0.0172(15) 0.0300(17) -0.0032(12) -0.0015(13) -0.0063(13)
C8C 0.0223(16) 0.0164(16) 0.0266(15) -0.0053(12) -0.0035(12) -0.0043(12)
C9C 0.0248(18) 0.0160(15) 0.0274(16) -0.0063(12) -0.0009(12) -0.0028(13)
C10C 0.0244(18) 0.0212(16) 0.0241(15) -0.0093(12) -0.0017(12) -0.0031(13)
C11C 0.033(2) 0.0218(17) 0.0292(16) -0.0080(13) 0.0004(13) -0.0102(14)
C12C 0.0303(19) 0.0157(16) 0.0285(16) -0.0042(12) 0.0007(13) -0.0050(14)
C13C 0.0213(17) 0.0196(16) 0.0237(15) -0.0055(12) -0.0009(11) -0.0045(13)
C14C 0.0194(17) 0.0170(16) 0.0265(16) -0.0032(12) -0.0022(11) -0.0036(12)
C15C 0.0228(18) 0.0205(17) 0.0286(16) -0.0054(12) -0.0058(12) -0.0021(13)
C16C 0.0268(18) 0.0212(17) 0.0292(17) -0.0072(13) -0.0050(13) -0.0039(14)
C17C 0.0227(17) 0.0180(16) 0.0260(15) -0.0042(12) -0.0020(12) -0.0040(13)
C18C 0.0265(18) 0.0212(17) 0.0299(16) -0.0066(13) -0.0028(12) -0.0042(14)
C19C 0.0260(19) 0.0298(18) 0.0321(17) -0.0089(14) -0.0058(13) -0.0020(14)
C20C 0.0262(18) 0.0247(18) 0.0242(15) -0.0046(13) -0.0008(12) -0.0046(14)
C21C 0.036(2) 0.034(2) 0.0273(17) -0.0080(14) 0.0004(14) -0.0097(16)
C22C 0.031(2) 0.033(2) 0.0217(15) -0.0054(13) 0.0003(13) -0.0085(16)
C23C 0.044(2) 0.040(2) 0.036(2) -0.0095(17) 0.0012(16) -0.016(2)
C24C 0.057(3) 0.035(2) 0.039(2) -0.0052(17) 0.014(2) -0.003(2)
C25C 0.087(4) 0.051(3) 0.042(3) -0.014(2) 0.022(2) -0.011(3)
O1C 0.0354(15) 0.0361(15) 0.0338(13) -0.0079(11) -0.0005(10) -0.0181(12)
O2C 0.0280(14) 0.0243(13) 0.0290(12) -0.0047(9) 0.0018(9) -0.0053(10)
O3C 0.0290(15) 0.0407(17) 0.0500(17) -0.0102(13) 0.0039(12) -0.0085(13)
O4C 0.0488(18) 0.0402(16) 0.0333(14) -0.0192(12) 0.0066(11) -0.0097(13)
O5C 0.044(2) 0.069(2) 0.0495(19) 0.0032(16) 0.0089(15) -0.0024(17)
F1C 0.0354(12) 0.0169(10) 0.0357(11) -0.0044(8) -0.0088(8) -0.0021(9)
C1D 0.0231(17) 0.0228(17) 0.0311(17) -0.0096(13) -0.0031(13) -0.0087(14)
C2D 0.0246(19) 0.0242(17) 0.0288(16) -0.0061(13) -0.0017(12) -0.0068(14)
C3D 0.0184(16) 0.0228(17) 0.0267(16) -0.0052(12) -0.0027(12) -0.0046(13)
C4D 0.0246(18) 0.0230(17) 0.0259(16) -0.0093(12) -0.0001(12) -0.0062(14)
C5D 0.0181(16) 0.0202(16) 0.0247(15) -0.0081(12) -0.0013(11) -0.0052(13)
C6D 0.0250(18) 0.0256(18) 0.0269(16) -0.0109(13) -0.0004(12) -0.0101(14)
C7D 0.0176(16) 0.0238(17) 0.0294(16) -0.0078(13) -0.0043(12) -0.0044(13)
C8D 0.0221(17) 0.0194(16) 0.0222(15) -0.0069(12) -0.0006(11) -0.0028(13)
C9D 0.0239(17) 0.0199(16) 0.0253(15) -0.0084(12) -0.0023(12) -0.0042(13)
C10D 0.0229(18) 0.0175(16) 0.0238(15) -0.0063(12) -0.0033(12) -0.0037(13)
C11D 0.033(2) 0.0219(17) 0.0313(17) -0.0117(14) -0.0004(13) -0.0066(15)
C12D 0.036(2) 0.0233(18) 0.0289(17) -0.0127(13) -0.0037(14) -0.0038(15)
C13D 0.0291(19) 0.0225(17) 0.0225(15) -0.0071(13) -0.0027(12) 0.0014(14)
C14D 0.0223(17) 0.0212(16) 0.0255(16) -0.0058(12) -0.0035(12) 0.0013(13)
C15D 0.0269(19) 0.032(2) 0.0291(17) -0.0049(14) -0.0021(13) -0.0063(15)
C16D 0.036(2) 0.042(2) 0.0284(18) -0.0040(15) 0.0037(14) -0.0118(17)
C17D 0.038(2) 0.0296(19) 0.0260(17) -0.0068(14) -0.0037(13) -0.0001(15)
C18D 0.035(2) 0.0274(19) 0.0311(17) -0.0031(14) -0.0011(14) 0.0047(16)
C19D 0.0258(19) 0.0230(17) 0.0293(16) -0.0051(13) -0.0033(13) -0.0016(14)
C20D 0.059(5) 0.038(2) 0.0296(19) -0.0135(17) 0.004(2) -0.009(3)
C21D 0.052(9) 0.063(8) 0.034(5) -0.019(5) 0.007(7) -0.021(8)
O2D 0.072(7) 0.040(4) 0.031(4) -0.016(3) 0.003(5) -0.014(4)
C22D 0.098(9) 0.033(5) 0.028(4) -0.010(4) 0.012(6) -0.014(6)
O3D 0.112(13) 0.056(7) 0.091(9) -0.030(6) 0.009(9) 0.003(9)
C23D 0.114(13) 0.046(8) 0.047(6) -0.010(6) -0.009(8) -0.018(8)
C20F 0.059(5) 0.038(2) 0.0296(19) -0.0135(17) 0.004(2) -0.009(3)
C21F 0.063(12) 0.050(7) 0.023(5) -0.013(4) 0.014(8) -0.014(10)
O2F 0.074(8) 0.035(4) 0.034(4) -0.019(3) 0.012(5) -0.015(5)
C22F 0.090(10) 0.034(6) 0.034(5) -0.008(4) 0.020(7) -0.008(7)
O3F 0.114(12) 0.025(5) 0.058(6) -0.013(4) 0.004(8) -0.002(7)
C23F 0.115(13) 0.033(8) 0.047(6) -0.014(6) 0.017(8) -0.040(8)
C24D 0.0264(19) 0.029(2) 0.0315(19) -0.0065(15) 0.0026(14) -0.0067(15)
C25D 0.042(3) 0.048(3) 0.033(2) -0.0054(17) 0.0065(16) -0.021(2)
O1D 0.0359(15) 0.0252(14) 0.0354(13) -0.0076(10) -0.0007(10) -0.0115(11)
O4D 0.0251(13) 0.0299(14) 0.0256(12) -0.0060(10) -0.0011(9) -0.0092(11)
O5D 0.0286(16) 0.059(2) 0.0379(15) -0.0040(14) -0.0015(12) -0.0156(14)
F1D 0.0260(12) 0.0435(14) 0.0373(12) -0.0031(10) -0.0036(8) -0.0081(10)

_geom_special_details            
;
 All esds (except the esd in the dihedral angle between two l.s. planes)
 are estimated using the full covariance matrix.  The cell esds are taken
 into account individually in the estimation of esds in distances, angles
 and torsion angles; correlations between esds in cell parameters are only
 used when they are defined by crystal symmetry.  An approximate (isotropic)
 treatment of cell esds is used for estimating esds involving l.s. planes.
;

loop_
_geom_bond_atom_site_label_1
_geom_bond_atom_site_label_2
_geom_bond_distance
_geom_bond_site_symmetry_2
_geom_bond_publ_flag
C1A C2A 1.524(5) . ?
C1A C10A 1.548(5) . ?
C1A H1A1 0.9900 . ?
C1A H1A2 0.9900 . ?
C2A C3A 1.516(5) . ?
C2A H2A1 0.9900 . ?
C2A H2A2 0.9900 . ?
C3A O4A 1.460(4) . ?
C3A C4A 1.521(5) . ?
C3A H3A 1.0000 . ?
C4A C5A 1.542(5) . ?
C4A H4A1 0.9900 . ?
C4A H4A2 0.9900 . ?
C5A C6A 1.543(5) . ?
C5A C10A 1.548(4) . ?
C5A H5A 1.0000 . ?
C6A C7A 1.507(5) . ?
C6A H6A1 0.9900 . ?
C6A H6A2 0.9900 . ?
C7A O1A 1.209(5) . ?
C7A C8A 1.519(4) . ?
C8A C14A 1.519(4) . ?
C8A C9A 1.563(5) . ?
C8A H8A 1.0000 . ?
C9A C11A 1.539(4) . ?
C9A C10A 1.549(5) . ?
C9A H9A 1.0000 . ?
C10A C19A 1.543(5) . ?
C11A C12A 1.542(5) . ?
C11A H11A 0.9900 . ?
C11A H11B 0.9900 . ?
C12A C13A 1.529(5) . ?
C12A H12A 0.9900 . ?
C12A H12B 0.9900 . ?
C13A C18A 1.534(5) . ?
C13A C14A 1.546(4) . ?
C13A C17A 1.549(5) . ?
C14A C15A 1.516(5) . ?
C14A H14A 1.0000 . ?
C15A F1A 1.415(4) . ?
C15A C16A 1.533(5) . ?
C15A H15A 1.0000 . ?
C16A C17A 1.546(6) . ?
C16A H16A 0.9900 . ?
C16A H16B 0.9900 . ?
C17A C20A 1.528(8) . ?
C17A C20E 1.530(10) . ?
C17A H17A 1.0000 . ?
C18A H18A 0.9800 . ?
C18A H18B 0.9800 . ?
C18A H18C 0.9800 . ?
C19A H19A 0.9800 . ?
C19A H19B 0.9800 . ?
C19A H19C 0.9800 . ?
C20A O2A 1.461(14) . ?
C20A C21A 1.524(13) . ?
C20A H20A 1.0000 . ?
C21A H21A 0.9800 . ?
C21A H21B 0.9800 . ?
C21A H21C 0.9800 . ?
O2A C22A 1.359(14) . ?
C22A O3A 1.195(16) . ?
C22A C23A 1.506(17) . ?
C23A H23A 0.9800 . ?
C23A H23B 0.9800 . ?
C23A H23C 0.9800 . ?
C20E O2E 1.458(18) . ?
C20E C21E 1.53(2) . ?
C20E H20E 1.0000 . ?
C21E H21D 0.9800 . ?
C21E H21E 0.9800 . ?
C21E H21F 0.9800 . ?
O2E C22E 1.359(17) . ?
C22E O3E 1.21(2) . ?
C22E C23E 1.51(2) . ?
C23E H23D 0.9800 . ?
C23E H23E 0.9800 . ?
C23E H23F 0.9800 . ?
C24A O5A 1.206(5) . ?
C24A O4A 1.341(5) . ?
C24A C25A 1.501(5) . ?
C25A H25A 0.9800 . ?
C25A H25B 0.9800 . ?
C25A H25C 0.9800 . ?
C1B C2B 1.534(5) . ?
C1B C10B 1.542(5) . ?
C1B H1B1 0.9900 . ?
C1B H1B2 0.9900 . ?
C2B C3B 1.491(6) . ?
C2B H2B1 0.9900 . ?
C2B H2B2 0.9900 . ?
C3B O4B 1.460(4) . ?
C3B C4B 1.528(5) . ?
C3B H3B 1.0000 . ?
C4B C5B 1.532(4) . ?
C4B H4B1 0.9900 . ?
C4B H4B2 0.9900 . ?
C5B C6B 1.538(5) . ?
C5B C10B 1.548(5) . ?
C5B H5B 1.0000 . ?
C6B C7B 1.514(5) . ?
C6B H6B1 0.9900 . ?
C6B H6B2 0.9900 . ?
C7B O1B 1.218(5) . ?
C7B C8B 1.518(5) . ?
C8B C14B 1.527(4) . ?
C8B C9B 1.560(4) . ?
C8B H8B 1.0000 . ?
C9B C11B 1.538(5) . ?
C9B C10B 1.555(4) . ?
C9B H9B 1.0000 . ?
C10B C19B 1.534(5) . ?
C11B C12B 1.539(4) . ?
C11B H11C 0.9900 . ?
C11B H11D 0.9900 . ?
C12B C13B 1.531(4) . ?
C12B H12C 0.9900 . ?
C12B H12D 0.9900 . ?
C13B C18B 1.539(5) . ?
C13B C14B 1.548(5) . ?
C13B C17B 1.554(4) . ?
C14B C15B 1.514(5) . ?
C14B H14B 1.0000 . ?
C15B F1B 1.418(4) . ?
C15B C16B 1.529(5) . ?
C15B H15B 1.0000 . ?
C16B C17B 1.557(5) . ?
C16B H16C 0.9900 . ?
C16B H16D 0.9900 . ?
C17B C20B 1.517(5) . ?
C17B H17B 1.0000 . ?
C18B H18D 0.9800 . ?
C18B H18E 0.9800 . ?
C18B H18F 0.9800 . ?
C19B H19D 0.9800 . ?
C19B H19E 0.9800 . ?
C19B H19F 0.9800 . ?
C20B O2B 1.465(4) . ?
C20B C21B 1.524(5) . ?
C20B H20B 1.0000 . ?
C21B H21U 0.9800 . ?
C21B H21V 0.9800 . ?
C21B H21W 0.9800 . ?
C22B O3B 1.199(5) . ?
C22B O2B 1.346(5) . ?
C22B C23B 1.500(6) . ?
C23B H23U 0.9800 . ?
C23B H23V 0.9800 . ?
C23B H23W 0.9800 . ?
C24B O5B 1.221(7) . ?
C24B O4B 1.330(6) . ?
C24B C25B 1.509(7) . ?
C25B H25D 0.9800 . ?
C25B H25E 0.9800 . ?
C25B H25F 0.9800 . ?
C1C C2C 1.538(5) . ?
C1C C10C 1.541(5) . ?
C1C H1C1 0.9900 . ?
C1C H1C2 0.9900 . ?
C2C C3C 1.502(6) . ?
C2C H2C1 0.9900 . ?
C2C H2C2 0.9900 . ?
C3C O4C 1.455(4) . ?
C3C C4C 1.531(5) . ?
C3C H3C 1.0000 . ?
C4C C5C 1.532(5) . ?
C4C H4C1 0.9900 . ?
C4C H4C2 0.9900 . ?
C5C C6C 1.531(5) . ?
C5C C10C 1.543(5) . ?
C5C H5C 1.0000 . ?
C6C C7C 1.505(5) . ?
C6C H6C1 0.9900 . ?
C6C H6C2 0.9900 . ?
C7C O1C 1.214(5) . ?
C7C C8C 1.518(5) . ?
C8C C14C 1.526(4) . ?
C8C C9C 1.564(4) . ?
C8C H8C 1.0000 . ?
C9C C11C 1.537(5) . ?
C9C C10C 1.556(4) . ?
C9C H9C 1.0000 . ?
C10C C19C 1.537(5) . ?
C11C C12C 1.540(5) . ?
C11C H11E 0.9900 . ?
C11C H11F 0.9900 . ?
C12C C13C 1.530(5) . ?
C12C H12E 0.9900 . ?
C12C H12F 0.9900 . ?
C13C C18C 1.538(5) . ?
C13C C14C 1.547(5) . ?
C13C C17C 1.551(4) . ?
C14C C15C 1.521(5) . ?
C14C H14C 1.0000 . ?
C15C F1C 1.423(4) . ?
C15C C16C 1.531(5) . ?
C15C H15C 1.0000 . ?
C16C C17C 1.556(5) . ?
C16C H16E 0.9900 . ?
C16C H16F 0.9900 . ?
C17C C20C 1.517(5) . ?
C17C H17C 1.0000 . ?
C18C H18G 0.9800 . ?
C18C H18H 0.9800 . ?
C18C H18I 0.9800 . ?
C19C H19G 0.9800 . ?
C19C H19H 0.9800 . ?
C19C H19I 0.9800 . ?
C20C O2C 1.464(5) . ?
C20C C21C 1.522(5) . ?
C20C H20C 1.0000 . ?
C21C H21X 0.9800 . ?
C21C H21Y 0.9800 . ?
C21C H21Z 0.9800 . ?
C22C O3C 1.204(5) . ?
C22C O2C 1.339(5) . ?
C22C C23C 1.497(6) . ?
C23C H23X 0.9800 . ?
C23C H23Y 0.9800 . ?
C23C H23Z 0.9800 . ?
C24C O5C 1.191(7) . ?
C24C O4C 1.359(6) . ?
C24C C25C 1.495(7) . ?
C25C H25G 0.9800 . ?
C25C H25H 0.9800 . ?
C25C H25I 0.9800 . ?
C1D C2D 1.535(5) . ?
C1D C10D 1.541(5) . ?
C1D H1D1 0.9900 . ?
C1D H1D2 0.9900 . ?
C2D C3D 1.522(5) . ?
C2D H2D1 0.9900 . ?
C2D H2D2 0.9900 . ?
C3D O4D 1.458(4) . ?
C3D C4D 1.526(5) . ?
C3D H3D 1.0000 . ?
C4D C5D 1.533(4) . ?
C4D H4D1 0.9900 . ?
C4D H4D2 0.9900 . ?
C5D C6D 1.534(5) . ?
C5D C10D 1.554(4) . ?
C5D H5D 1.0000 . ?
C6D C7D 1.504(5) . ?
C6D H6D1 0.9900 . ?
C6D H6D2 0.9900 . ?
C7D O1D 1.221(5) . ?
C7D C8D 1.518(5) . ?
C8D C14D 1.530(4) . ?
C8D C9D 1.556(5) . ?
C8D H8D 1.0000 . ?
C9D C11D 1.547(5) . ?
C9D C10D 1.550(4) . ?
C9D H9D 1.0000 . ?
C10D C19D 1.541(5) . ?
C11D C12D 1.539(5) . ?
C11D H11G 0.9900 . ?
C11D H11H 0.9900 . ?
C12D C13D 1.522(6) . ?
C12D H12G 0.9900 . ?
C12D H12H 0.9900 . ?
C13D C18D 1.545(5) . ?
C13D C14D 1.550(5) . ?
C13D C17D 1.565(5) . ?
C14D C15D 1.513(5) . ?
C14D H14D 1.0000 . ?
C15D F1D 1.404(4) . ?
C15D C16D 1.539(5) . ?
C15D H15D 1.0000 . ?
C16D C17D 1.543(6) . ?
C16D H16G 0.9900 . ?
C16D H16H 0.9900 . ?
C17D C20F 1.512(10) . ?
C17D C20D 1.515(9) . ?
C17D H17D 1.0000 . ?
C18D H18J 0.9800 . ?
C18D H18K 0.9800 . ?
C18D H18L 0.9800 . ?
C19D H19J 0.9800 . ?
C19D H19K 0.9800 . ?
C19D H19L 0.9800 . ?
C20D O2D 1.484(16) . ?
C20D C21D 1.529(17) . ?
C20D H20D 1.0000 . ?
C21D H21G 0.9800 . ?
C21D H21H 0.9800 . ?
C21D H21I 0.9800 . ?
O2D C22D 1.350(14) . ?
C22D O3D 1.202(18) . ?
C22D C23D 1.51(2) . ?
C23D H23G 0.9800 . ?
C23D H23H 0.9800 . ?
C23D H23I 0.9800 . ?
C20F O2F 1.473(17) . ?
C20F C21F 1.516(17) . ?
C20F H20F 1.0000 . ?
C21F H21J 0.9800 . ?
C21F H21K 0.9800 . ?
C21F H21L 0.9800 . ?
O2F C22F 1.346(16) . ?
C22F O3F 1.185(19) . ?
C22F C23F 1.51(2) . ?
C23F H23J 0.9800 . ?
C23F H23K 0.9800 . ?
C23F H23L 0.9800 . ?
C24D O5D 1.194(5) . ?
C24D O4D 1.346(5) . ?
C24D C25D 1.502(5) . ?
C25D H25J 0.9800 . ?
C25D H25K 0.9800 . ?
C25D H25L 0.9800 . ?

loop_
_geom_angle_atom_site_label_1
_geom_angle_atom_site_label_2
_geom_angle_atom_site_label_3
_geom_angle
_geom_angle_site_symmetry_1
_geom_angle_site_symmetry_3
_geom_angle_publ_flag
C2A C1A C10A 112.1(3) . . ?
C2A C1A H1A1 109.2 . . ?
C10A C1A H1A1 109.2 . . ?
C2A C1A H1A2 109.2 . . ?
C10A C1A H1A2 109.2 . . ?
H1A1 C1A H1A2 107.9 . . ?
C3A C2A C1A 111.3(3) . . ?
C3A C2A H2A1 109.4 . . ?
C1A C2A H2A1 109.4 . . ?
C3A C2A H2A2 109.4 . . ?
C1A C2A H2A2 109.4 . . ?
H2A1 C2A H2A2 108.0 . . ?
O4A C3A C2A 110.8(3) . . ?
O4A C3A C4A 105.2(3) . . ?
C2A C3A C4A 112.8(3) . . ?
O4A C3A H3A 109.3 . . ?
C2A C3A H3A 109.3 . . ?
C4A C3A H3A 109.3 . . ?
C3A C4A C5A 111.4(3) . . ?
C3A C4A H4A1 109.4 . . ?
C5A C4A H4A1 109.4 . . ?
C3A C4A H4A2 109.4 . . ?
C5A C4A H4A2 109.4 . . ?
H4A1 C4A H4A2 108.0 . . ?
C4A C5A C6A 110.9(3) . . ?
C4A C5A C10A 113.1(3) . . ?
C6A C5A C10A 111.2(3) . . ?
C4A C5A H5A 107.1 . . ?
C6A C5A H5A 107.1 . . ?
C10A C5A H5A 107.1 . . ?
C7A C6A C5A 109.5(3) . . ?
C7A C6A H6A1 109.8 . . ?
C5A C6A H6A1 109.8 . . ?
C7A C6A H6A2 109.8 . . ?
C5A C6A H6A2 109.8 . . ?
H6A1 C6A H6A2 108.2 . . ?
O1A C7A C6A 121.6(3) . . ?
O1A C7A C8A 123.1(3) . . ?
C6A C7A C8A 115.2(3) . . ?
C14A C8A C7A 114.2(3) . . ?
C14A C8A C9A 108.9(3) . . ?
C7A C8A C9A 109.2(3) . . ?
C14A C8A H8A 108.1 . . ?
C7A C8A H8A 108.1 . . ?
C9A C8A H8A 108.1 . . ?
C11A C9A C10A 114.1(3) . . ?
C11A C9A C8A 110.8(3) . . ?
C10A C9A C8A 112.4(3) . . ?
C11A C9A H9A 106.3 . . ?
C10A C9A H9A 106.3 . . ?
C8A C9A H9A 106.3 . . ?
C19A C10A C5A 112.3(3) . . ?
C19A C10A C1A 109.3(3) . . ?
C5A C10A C1A 106.0(3) . . ?
C19A C10A C9A 111.1(3) . . ?
C5A C10A C9A 108.4(3) . . ?
C1A C10A C9A 109.7(3) . . ?
C9A C11A C12A 113.8(3) . . ?
C9A C11A H11A 108.8 . . ?
C12A C11A H11A 108.8 . . ?
C9A C11A H11B 108.8 . . ?
C12A C11A H11B 108.8 . . ?
H11A C11A H11B 107.7 . . ?
C13A C12A C11A 111.2(3) . . ?
C13A C12A H12A 109.4 . . ?
C11A C12A H12A 109.4 . . ?
C13A C12A H12B 109.4 . . ?
C11A C12A H12B 109.4 . . ?
H12A C12A H12B 108.0 . . ?
C12A C13A C18A 110.2(3) . . ?
C12A C13A C14A 107.1(3) . . ?
C18A C13A C14A 113.3(3) . . ?
C12A C13A C17A 116.9(3) . . ?
C18A C13A C17A 110.0(3) . . ?
C14A C13A C17A 98.9(3) . . ?
C15A C14A C8A 119.7(3) . . ?
C15A C14A C13A 105.2(3) . . ?
C8A C14A C13A 113.9(3) . . ?
C15A C14A H14A 105.7 . . ?
C8A C14A H14A 105.7 . . ?
C13A C14A H14A 105.7 . . ?
F1A C15A C14A 109.6(3) . . ?
F1A C15A C16A 110.1(3) . . ?
C14A C15A C16A 105.4(3) . . ?
F1A C15A H15A 110.5 . . ?
C14A C15A H15A 110.5 . . ?
C16A C15A H15A 110.5 . . ?
C15A C16A C17A 105.6(3) . . ?
C15A C16A H16A 110.6 . . ?
C17A C16A H16A 110.6 . . ?
C15A C16A H16B 110.6 . . ?
C17A C16A H16B 110.6 . . ?
H16A C16A H16B 108.7 . . ?
C20A C17A C16A 109.2(9) . . ?
C20E C17A C16A 113.1(12) . . ?
C20A C17A C13A 118.5(10) . . ?
C20E C17A C13A 117.3(13) . . ?
C16A C17A C13A 103.5(3) . . ?
C20A C17A H17A 108.4 . . ?
C16A C17A H17A 108.4 . . ?
C13A C17A H17A 108.4 . . ?
C13A C18A H18A 109.5 . . ?
C13A C18A H18B 109.5 . . ?
H18A C18A H18B 109.5 . . ?
C13A C18A H18C 109.5 . . ?
H18A C18A H18C 109.5 . . ?
H18B C18A H18C 109.5 . . ?
C10A C19A H19A 109.5 . . ?
C10A C19A H19B 109.5 . . ?
H19A C19A H19B 109.5 . . ?
C10A C19A H19C 109.5 . . ?
H19A C19A H19C 109.5 . . ?
H19B C19A H19C 109.5 . . ?
O2A C20A C21A 107.1(14) . . ?
O2A C20A C17A 106.7(14) . . ?
C21A C20A C17A 118.4(15) . . ?
O2A C20A H20A 108.1 . . ?
C21A C20A H20A 108.1 . . ?
C17A C20A H20A 108.1 . . ?
C20A C21A H21A 109.5 . . ?
C20A C21A H21B 109.5 . . ?
H21A C21A H21B 109.5 . . ?
C20A C21A H21C 109.5 . . ?
H21A C21A H21C 109.5 . . ?
H21B C21A H21C 109.5 . . ?
C22A O2A C20A 115.6(14) . . ?
O3A C22A O2A 123.7(14) . . ?
O3A C22A C23A 126.0(16) . . ?
O2A C22A C23A 110.2(14) . . ?
C22A C23A H23A 109.5 . . ?
C22A C23A H23B 109.5 . . ?
H23A C23A H23B 109.5 . . ?
C22A C23A H23C 109.5 . . ?
H23A C23A H23C 109.5 . . ?
H23B C23A H23C 109.5 . . ?
O2E C20E C17A 103.4(18) . . ?
O2E C20E C21E 107(2) . . ?
C17A C20E C21E 106.7(19) . . ?
O2E C20E H20E 112.9 . . ?
C17A C20E H20E 112.9 . . ?
C21E C20E H20E 112.9 . . ?
C20E C21E H21D 109.5 . . ?
C20E C21E H21E 109.5 . . ?
H21D C21E H21E 109.5 . . ?
C20E C21E H21F 109.5 . . ?
H21D C21E H21F 109.5 . . ?
H21E C21E H21F 109.5 . . ?
C22E O2E C20E 117.8(19) . . ?
O3E C22E O2E 123(2) . . ?
O3E C22E C23E 127.0(19) . . ?
O2E C22E C23E 109.5(18) . . ?
C22E C23E H23D 109.5 . . ?
C22E C23E H23E 109.5 . . ?
H23D C23E H23E 109.5 . . ?
C22E C23E H23F 109.5 . . ?
H23D C23E H23F 109.5 . . ?
H23E C23E H23F 109.5 . . ?
O5A C24A O4A 124.2(4) . . ?
O5A C24A C25A 124.5(4) . . ?
O4A C24A C25A 111.2(3) . . ?
C24A C25A H25A 109.5 . . ?
C24A C25A H25B 109.5 . . ?
H25A C25A H25B 109.5 . . ?
C24A C25A H25C 109.5 . . ?
H25A C25A H25C 109.5 . . ?
H25B C25A H25C 109.5 . . ?
C24A O4A C3A 117.1(3) . . ?
C2B C1B C10B 113.4(3) . . ?
C2B C1B H1B1 108.9 . . ?
C10B C1B H1B1 108.9 . . ?
C2B C1B H1B2 108.9 . . ?
C10B C1B H1B2 108.9 . . ?
H1B1 C1B H1B2 107.7 . . ?
C3B C2B C1B 110.7(3) . . ?
C3B C2B H2B1 109.5 . . ?
C1B C2B H2B1 109.5 . . ?
C3B C2B H2B2 109.5 . . ?
C1B C2B H2B2 109.5 . . ?
H2B1 C2B H2B2 108.1 . . ?
O4B C3B C2B 106.7(3) . . ?
O4B C3B C4B 110.2(3) . . ?
C2B C3B C4B 112.5(3) . . ?
O4B C3B H3B 109.1 . . ?
C2B C3B H3B 109.1 . . ?
C4B C3B H3B 109.1 . . ?
C3B C4B C5B 108.6(3) . . ?
C3B C4B H4B1 110.0 . . ?
C5B C4B H4B1 110.0 . . ?
C3B C4B H4B2 110.0 . . ?
C5B C4B H4B2 110.0 . . ?
H4B1 C4B H4B2 108.4 . . ?
C4B C5B C6B 111.6(3) . . ?
C4B C5B C10B 113.3(3) . . ?
C6B C5B C10B 111.4(3) . . ?
C4B C5B H5B 106.7 . . ?
C6B C5B H5B 106.7 . . ?
C10B C5B H5B 106.7 . . ?
C7B C6B C5B 110.2(3) . . ?
C7B C6B H6B1 109.6 . . ?
C5B C6B H6B1 109.6 . . ?
C7B C6B H6B2 109.6 . . ?
C5B C6B H6B2 109.6 . . ?
H6B1 C6B H6B2 108.1 . . ?
O1B C7B C6B 121.1(3) . . ?
O1B C7B C8B 123.5(3) . . ?
C6B C7B C8B 115.2(3) . . ?
C7B C8B C14B 112.5(3) . . ?
C7B C8B C9B 109.2(3) . . ?
C14B C8B C9B 109.0(3) . . ?
C7B C8B H8B 108.7 . . ?
C14B C8B H8B 108.7 . . ?
C9B C8B H8B 108.7 . . ?
C11B C9B C10B 113.9(3) . . ?
C11B C9B C8B 111.3(3) . . ?
C10B C9B C8B 112.3(3) . . ?
C11B C9B H9B 106.2 . . ?
C10B C9B H9B 106.2 . . ?
C8B C9B H9B 106.2 . . ?
C19B C10B C1B 109.7(3) . . ?
C19B C10B C5B 113.1(3) . . ?
C1B C10B C5B 106.8(3) . . ?
C19B C10B C9B 111.7(3) . . ?
C1B C10B C9B 108.5(3) . . ?
C5B C10B C9B 106.9(3) . . ?
C9B C11B C12B 112.6(3) . . ?
C9B C11B H11C 109.1 . . ?
C12B C11B H11C 109.1 . . ?
C9B C11B H11D 109.1 . . ?
C12B C11B H11D 109.1 . . ?
H11C C11B H11D 107.8 . . ?
C13B C12B C11B 110.3(3) . . ?
C13B C12B H12C 109.6 . . ?
C11B C12B H12C 109.6 . . ?
C13B C12B H12D 109.6 . . ?
C11B C12B H12D 109.6 . . ?
H12C C12B H12D 108.1 . . ?
C12B C13B C18B 109.9(3) . . ?
C12B C13B C14B 107.7(3) . . ?
C18B C13B C14B 113.4(3) . . ?
C12B C13B C17B 115.8(3) . . ?
C18B C13B C17B 110.2(3) . . ?
C14B C13B C17B 99.6(3) . . ?
C15B C14B C8B 120.3(3) . . ?
C15B C14B C13B 104.7(3) . . ?
C8B C14B C13B 113.2(3) . . ?
C15B C14B H14B 105.9 . . ?
C8B C14B H14B 105.9 . . ?
C13B C14B H14B 105.9 . . ?
F1B C15B C14B 109.5(3) . . ?
F1B C15B C16B 109.4(3) . . ?
C14B C15B C16B 105.0(3) . . ?
F1B C15B H15B 110.9 . . ?
C14B C15B H15B 110.9 . . ?
C16B C15B H15B 110.9 . . ?
C15B C16B C17B 106.6(3) . . ?
C15B C16B H16C 110.4 . . ?
C17B C16B H16C 110.4 . . ?
C15B C16B H16D 110.4 . . ?
C17B C16B H16D 110.4 . . ?
H16C C16B H16D 108.6 . . ?
C20B C17B C13B 117.4(3) . . ?
C20B C17B C16B 111.4(3) . . ?
C13B C17B C16B 103.7(3) . . ?
C20B C17B H17B 108.0 . . ?
C13B C17B H17B 108.0 . . ?
C16B C17B H17B 108.0 . . ?
C13B C18B H18D 109.5 . . ?
C13B C18B H18E 109.5 . . ?
H18D C18B H18E 109.5 . . ?
C13B C18B H18F 109.5 . . ?
H18D C18B H18F 109.5 . . ?
H18E C18B H18F 109.5 . . ?
C10B C19B H19D 109.5 . . ?
C10B C19B H19E 109.5 . . ?
H19D C19B H19E 109.5 . . ?
C10B C19B H19F 109.5 . . ?
H19D C19B H19F 109.5 . . ?
H19E C19B H19F 109.5 . . ?
O2B C20B C17B 106.1(3) . . ?
O2B C20B C21B 108.9(3) . . ?
C17B C20B C21B 113.8(3) . . ?
O2B C20B H20B 109.3 . . ?
C17B C20B H20B 109.3 . . ?
C21B C20B H20B 109.3 . . ?
C20B C21B H21U 109.5 . . ?
C20B C21B H21V 109.5 . . ?
H21U C21B H21V 109.5 . . ?
C20B C21B H21W 109.5 . . ?
H21U C21B H21W 109.5 . . ?
H21V C21B H21W 109.5 . . ?
O3B C22B O2B 124.1(4) . . ?
O3B C22B C23B 125.6(4) . . ?
O2B C22B C23B 110.3(4) . . ?
C22B C23B H23U 109.5 . . ?
C22B C23B H23V 109.5 . . ?
H23U C23B H23V 109.5 . . ?
C22B C23B H23W 109.5 . . ?
H23U C23B H23W 109.5 . . ?
H23V C23B H23W 109.5 . . ?
O5B C24B O4B 123.2(4) . . ?
O5B C24B C25B 125.9(5) . . ?
O4B C24B C25B 110.9(5) . . ?
C24B C25B H25D 109.5 . . ?
C24B C25B H25E 109.5 . . ?
H25D C25B H25E 109.5 . . ?
C24B C25B H25F 109.5 . . ?
H25D C25B H25F 109.5 . . ?
H25E C25B H25F 109.5 . . ?
C22B O2B C20B 116.9(3) . . ?
C24B O4B C3B 117.8(4) . . ?
C2C C1C C10C 113.6(3) . . ?
C2C C1C H1C1 108.8 . . ?
C10C C1C H1C1 108.8 . . ?
C2C C1C H1C2 108.8 . . ?
C10C C1C H1C2 108.8 . . ?
H1C1 C1C H1C2 107.7 . . ?
C3C C2C C1C 110.2(3) . . ?
C3C C2C H2C1 109.6 . . ?
C1C C2C H2C1 109.6 . . ?
C3C C2C H2C2 109.6 . . ?
C1C C2C H2C2 109.6 . . ?
H2C1 C2C H2C2 108.1 . . ?
O4C C3C C2C 107.5(3) . . ?
O4C C3C C4C 110.4(3) . . ?
C2C C3C C4C 111.8(3) . . ?
O4C C3C H3C 109.0 . . ?
C2C C3C H3C 109.0 . . ?
C4C C3C H3C 109.0 . . ?
C3C C4C C5C 108.8(3) . . ?
C3C C4C H4C1 109.9 . . ?
C5C C4C H4C1 109.9 . . ?
C3C C4C H4C2 109.9 . . ?
C5C C4C H4C2 109.9 . . ?
H4C1 C4C H4C2 108.3 . . ?
C6C C5C C4C 111.7(3) . . ?
C6C C5C C10C 111.9(3) . . ?
C4C C5C C10C 113.2(3) . . ?
C6C C5C H5C 106.5 . . ?
C4C C5C H5C 106.5 . . ?
C10C C5C H5C 106.5 . . ?
C7C C6C C5C 109.5(3) . . ?
C7C C6C H6C1 109.8 . . ?
C5C C6C H6C1 109.8 . . ?
C7C C6C H6C2 109.8 . . ?
C5C C6C H6C2 109.8 . . ?
H6C1 C6C H6C2 108.2 . . ?
O1C C7C C6C 121.7(3) . . ?
O1C C7C C8C 122.5(3) . . ?
C6C C7C C8C 115.7(3) . . ?
C7C C8C C14C 113.7(3) . . ?
C7C C8C C9C 109.2(3) . . ?
C14C C8C C9C 108.9(3) . . ?
C7C C8C H8C 108.3 . . ?
C14C C8C H8C 108.3 . . ?
C9C C8C H8C 108.3 . . ?
C11C C9C C10C 114.4(3) . . ?
C11C C9C C8C 111.4(3) . . ?
C10C C9C C8C 112.4(3) . . ?
C11C C9C H9C 105.9 . . ?
C10C C9C H9C 105.9 . . ?
C8C C9C H9C 105.9 . . ?
C19C C10C C1C 109.0(3) . . ?
C19C C10C C5C 113.3(3) . . ?
C1C C10C C5C 107.8(3) . . ?
C19C C10C C9C 111.5(3) . . ?
C1C C10C C9C 108.6(3) . . ?
C5C C10C C9C 106.6(3) . . ?
C9C C11C C12C 112.9(3) . . ?
C9C C11C H11E 109.0 . . ?
C12C C11C H11E 109.0 . . ?
C9C C11C H11F 109.0 . . ?
C12C C11C H11F 109.0 . . ?
H11E C11C H11F 107.8 . . ?
C13C C12C C11C 111.0(3) . . ?
C13C C12C H12E 109.4 . . ?
C11C C12C H12E 109.4 . . ?
C13C C12C H12F 109.4 . . ?
C11C C12C H12F 109.4 . . ?
H12E C12C H12F 108.0 . . ?
C12C C13C C18C 109.5(3) . . ?
C12C C13C C14C 107.2(3) . . ?
C18C C13C C14C 113.4(3) . . ?
C12C C13C C17C 116.3(3) . . ?
C18C C13C C17C 110.5(3) . . ?
C14C C13C C17C 99.6(3) . . ?
C15C C14C C8C 119.8(3) . . ?
C15C C14C C13C 104.8(3) . . ?
C8C C14C C13C 114.3(3) . . ?
C15C C14C H14C 105.6 . . ?
C8C C14C H14C 105.6 . . ?
C13C C14C H14C 105.6 . . ?
F1C C15C C14C 109.0(3) . . ?
F1C C15C C16C 109.5(3) . . ?
C14C C15C C16C 104.5(3) . . ?
F1C C15C H15C 111.2 . . ?
C14C C15C H15C 111.2 . . ?
C16C C15C H15C 111.2 . . ?
C15C C16C C17C 106.7(3) . . ?
C15C C16C H16E 110.4 . . ?
C17C C16C H16E 110.4 . . ?
C15C C16C H16F 110.4 . . ?
C17C C16C H16F 110.4 . . ?
H16E C16C H16F 108.6 . . ?
C20C C17C C13C 117.2(3) . . ?
C20C C17C C16C 110.9(3) . . ?
C13C C17C C16C 103.9(3) . . ?
C20C C17C H17C 108.2 . . ?
C13C C17C H17C 108.2 . . ?
C16C C17C H17C 108.2 . . ?
C13C C18C H18G 109.5 . . ?
C13C C18C H18H 109.5 . . ?
H18G C18C H18H 109.5 . . ?
C13C C18C H18I 109.5 . . ?
H18G C18C H18I 109.5 . . ?
H18H C18C H18I 109.5 . . ?
C10C C19C H19G 109.5 . . ?
C10C C19C H19H 109.5 . . ?
H19G C19C H19H 109.5 . . ?
C10C C19C H19I 109.5 . . ?
H19G C19C H19I 109.5 . . ?
H19H C19C H19I 109.5 . . ?
O2C C20C C17C 106.1(3) . . ?
O2C C20C C21C 108.8(3) . . ?
C17C C20C C21C 113.4(3) . . ?
O2C C20C H20C 109.5 . . ?
C17C C20C H20C 109.5 . . ?
C21C C20C H20C 109.5 . . ?
C20C C21C H21X 109.5 . . ?
C20C C21C H21Y 109.5 . . ?
H21X C21C H21Y 109.5 . . ?
C20C C21C H21Z 109.5 . . ?
H21X C21C H21Z 109.5 . . ?
H21Y C21C H21Z 109.5 . . ?
O3C C22C O2C 124.2(4) . . ?
O3C C22C C23C 124.3(4) . . ?
O2C C22C C23C 111.5(3) . . ?
C22C C23C H23X 109.5 . . ?
C22C C23C H23Y 109.5 . . ?
H23X C23C H23Y 109.5 . . ?
C22C C23C H23Z 109.5 . . ?
H23X C23C H23Z 109.5 . . ?
H23Y C23C H23Z 109.5 . . ?
O5C C24C O4C 123.2(4) . . ?
O5C C24C C25C 125.5(5) . . ?
O4C C24C C25C 111.3(5) . . ?
C24C C25C H25G 109.5 . . ?
C24C C25C H25H 109.5 . . ?
H25G C25C H25H 109.5 . . ?
C24C C25C H25I 109.5 . . ?
H25G C25C H25I 109.5 . . ?
H25H C25C H25I 109.5 . . ?
C22C O2C C20C 117.2(3) . . ?
C24C O4C C3C 116.7(4) . . ?
C2D C1D C10D 112.2(3) . . ?
C2D C1D H1D1 109.2 . . ?
C10D C1D H1D1 109.2 . . ?
C2D C1D H1D2 109.2 . . ?
C10D C1D H1D2 109.2 . . ?
H1D1 C1D H1D2 107.9 . . ?
C3D C2D C1D 110.8(3) . . ?
C3D C2D H2D1 109.5 . . ?
C1D C2D H2D1 109.5 . . ?
C3D C2D H2D2 109.5 . . ?
C1D C2D H2D2 109.5 . . ?
H2D1 C2D H2D2 108.1 . . ?
O4D C3D C2D 110.4(3) . . ?
O4D C3D C4D 105.4(3) . . ?
C2D C3D C4D 112.6(3) . . ?
O4D C3D H3D 109.4 . . ?
C2D C3D H3D 109.4 . . ?
C4D C3D H3D 109.4 . . ?
C3D C4D C5D 111.7(3) . . ?
C3D C4D H4D1 109.3 . . ?
C5D C4D H4D1 109.3 . . ?
C3D C4D H4D2 109.3 . . ?
C5D C4D H4D2 109.3 . . ?
H4D1 C4D H4D2 107.9 . . ?
C4D C5D C6D 111.3(3) . . ?
C4D C5D C10D 112.8(3) . . ?
C6D C5D C10D 111.5(3) . . ?
C4D C5D H5D 107.0 . . ?
C6D C5D H5D 107.0 . . ?
C10D C5D H5D 107.0 . . ?
C7D C6D C5D 109.6(3) . . ?
C7D C6D H6D1 109.8 . . ?
C5D C6D H6D1 109.8 . . ?
C7D C6D H6D2 109.8 . . ?
C5D C6D H6D2 109.8 . . ?
H6D1 C6D H6D2 108.2 . . ?
O1D C7D C6D 121.5(3) . . ?
O1D C7D C8D 123.3(3) . . ?
C6D C7D C8D 115.2(3) . . ?
C7D C8D C14D 113.6(3) . . ?
C7D C8D C9D 109.1(3) . . ?
C14D C8D C9D 108.9(3) . . ?
C7D C8D H8D 108.4 . . ?
C14D C8D H8D 108.4 . . ?
C9D C8D H8D 108.4 . . ?
C11D C9D C10D 113.8(3) . . ?
C11D C9D C8D 110.5(3) . . ?
C10D C9D C8D 112.3(3) . . ?
C11D C9D H9D 106.5 . . ?
C10D C9D H9D 106.5 . . ?
C8D C9D H9D 106.5 . . ?
C1D C10D C19D 109.5(3) . . ?
C1D C10D C9D 109.5(3) . . ?
C19D C10D C9D 111.2(3) . . ?
C1D C10D C5D 106.2(3) . . ?
C19D C10D C5D 112.3(3) . . ?
C9D C10D C5D 108.0(3) . . ?
C12D C11D C9D 113.6(3) . . ?
C12D C11D H11G 108.8 . . ?
C9D C11D H11G 108.8 . . ?
C12D C11D H11H 108.8 . . ?
C9D C11D H11H 108.8 . . ?
H11G C11D H11H 107.7 . . ?
C13D C12D C11D 110.9(3) . . ?
C13D C12D H12G 109.5 . . ?
C11D C12D H12G 109.5 . . ?
C13D C12D H12H 109.5 . . ?
C11D C12D H12H 109.5 . . ?
H12G C12D H12H 108.0 . . ?
C12D C13D C18D 110.6(3) . . ?
C12D C13D C14D 108.0(3) . . ?
C18D C13D C14D 113.6(3) . . ?
C12D C13D C17D 116.5(3) . . ?
C18D C13D C17D 109.9(3) . . ?
C14D C13D C17D 97.8(3) . . ?
C15D C14D C8D 119.8(3) . . ?
C15D C14D C13D 106.0(3) . . ?
C8D C14D C13D 113.4(3) . . ?
C15D C14D H14D 105.5 . . ?
C8D C14D H14D 105.5 . . ?
C13D C14D H14D 105.5 . . ?
F1D C15D C14D 110.6(3) . . ?
F1D C15D C16D 110.3(3) . . ?
C14D C15D C16D 104.5(3) . . ?
F1D C15D H15D 110.4 . . ?
C14D C15D H15D 110.4 . . ?
C16D C15D H15D 110.4 . . ?
C15D C16D C17D 106.1(3) . . ?
C15D C16D H16G 110.5 . . ?
C17D C16D H16G 110.5 . . ?
C15D C16D H16H 110.5 . . ?
C17D C16D H16H 110.5 . . ?
H16G C16D H16H 108.7 . . ?
C20F C17D C16D 108.3(12) . . ?
C20D C17D C16D 114.4(10) . . ?
C20F C17D C13D 119.3(13) . . ?
C20D C17D C13D 116.9(12) . . ?
C16D C17D C13D 103.4(3) . . ?
C20D C17D H17D 107.2 . . ?
C16D C17D H17D 107.2 . . ?
C13D C17D H17D 107.2 . . ?
C13D C18D H18J 109.5 . . ?
C13D C18D H18K 109.5 . . ?
H18J C18D H18K 109.5 . . ?
C13D C18D H18L 109.5 . . ?
H18J C18D H18L 109.5 . . ?
H18K C18D H18L 109.5 . . ?
C10D C19D H19J 109.5 . . ?
C10D C19D H19K 109.5 . . ?
H19J C19D H19K 109.5 . . ?
C10D C19D H19L 109.5 . . ?
H19J C19D H19L 109.5 . . ?
H19K C19D H19L 109.5 . . ?
O2D C20D C17D 105.9(15) . . ?
O2D C20D C21D 103.6(18) . . ?
C17D C20D C21D 109(2) . . ?
O2D C20D H20D 112.5 . . ?
C17D C20D H20D 112.5 . . ?
C21D C20D H20D 112.5 . . ?
C20D C21D H21G 109.5 . . ?
C20D C21D H21H 109.5 . . ?
H21G C21D H21H 109.5 . . ?
C20D C21D H21I 109.5 . . ?
H21G C21D H21I 109.5 . . ?
H21H C21D H21I 109.5 . . ?
C22D O2D C20D 116.6(13) . . ?
O3D C22D O2D 123.6(17) . . ?
O3D C22D C23D 126.5(16) . . ?
O2D C22D C23D 109.8(14) . . ?
C22D C23D H23G 109.5 . . ?
C22D C23D H23H 109.5 . . ?
H23G C23D H23H 109.5 . . ?
C22D C23D H23I 109.5 . . ?
H23G C23D H23I 109.5 . . ?
H23H C23D H23I 109.5 . . ?
O2F C20F C17D 107.2(17) . . ?
O2F C20F C21F 109.7(19) . . ?
C17D C20F C21F 116(2) . . ?
O2F C20F H20F 107.9 . . ?
C17D C20F H20F 107.9 . . ?
C21F C20F H20F 107.9 . . ?
C20F C21F H21J 109.5 . . ?
C20F C21F H21K 109.5 . . ?
H21J C21F H21K 109.5 . . ?
C20F C21F H21L 109.5 . . ?
H21J C21F H21L 109.5 . . ?
H21K C21F H21L 109.5 . . ?
C22F O2F C20F 116.3(16) . . ?
O3F C22F O2F 125.5(18) . . ?
O3F C22F C23F 125.7(18) . . ?
O2F C22F C23F 108.7(16) . . ?
C22F C23F H23J 109.5 . . ?
C22F C23F H23K 109.5 . . ?
H23J C23F H23K 109.5 . . ?
C22F C23F H23L 109.5 . . ?
H23J C23F H23L 109.5 . . ?
H23K C23F H23L 109.5 . . ?
O5D C24D O4D 123.7(4) . . ?
O5D C24D C25D 125.1(4) . . ?
O4D C24D C25D 111.2(3) . . ?
C24D C25D H25J 109.5 . . ?
C24D C25D H25K 109.5 . . ?
H25J C25D H25K 109.5 . . ?
C24D C25D H25L 109.5 . . ?
H25J C25D H25L 109.5 . . ?
H25K C25D H25L 109.5 . . ?
C24D O4D C3D 117.2(3) . . ?

loop_
_geom_torsion_atom_site_label_1
_geom_torsion_atom_site_label_2
_geom_torsion_atom_site_label_3
_geom_torsion_atom_site_label_4
_geom_torsion
_geom_torsion_site_symmetry_1
_geom_torsion_site_symmetry_2
_geom_torsion_site_symmetry_3
_geom_torsion_site_symmetry_4
_geom_torsion_publ_flag
C10A C1A C2A C3A -58.7(4) . . . . ?
C1A C2A C3A O4A 170.0(3) . . . . ?
C1A C2A C3A C4A 52.5(4) . . . . ?
O4A C3A C4A C5A -171.0(3) . . . . ?
C2A C3A C4A C5A -50.1(4) . . . . ?
C3A C4A C5A C6A -179.8(3) . . . . ?
C3A C4A C5A C10A 54.5(4) . . . . ?
C4A C5A C6A C7A 175.5(3) . . . . ?
C10A C5A C6A C7A -57.7(4) . . . . ?
C5A C6A C7A O1A -120.9(4) . . . . ?
C5A C6A C7A C8A 55.6(4) . . . . ?
O1A C7A C8A C14A 1.2(5) . . . . ?
C6A C7A C8A C14A -175.3(3) . . . . ?
O1A C7A C8A C9A 123.3(4) . . . . ?
C6A C7A C8A C9A -53.1(4) . . . . ?
C14A C8A C9A C11A -52.2(4) . . . . ?
C7A C8A C9A C11A -177.5(3) . . . . ?
C14A C8A C9A C10A 178.8(3) . . . . ?
C7A C8A C9A C10A 53.5(4) . . . . ?
C4A C5A C10A C19A 61.4(4) . . . . ?
C6A C5A C10A C19A -64.1(4) . . . . ?
C4A C5A C10A C1A -57.8(3) . . . . ?
C6A C5A C10A C1A 176.7(3) . . . . ?
C4A C5A C10A C9A -175.5(3) . . . . ?
C6A C5A C10A C9A 59.0(3) . . . . ?
C2A C1A C10A C19A -61.5(4) . . . . ?
C2A C1A C10A C5A 59.7(4) . . . . ?
C2A C1A C10A C9A 176.5(3) . . . . ?
C11A C9A C10A C19A -60.6(4) . . . . ?
C8A C9A C10A C19A 66.5(4) . . . . ?
C11A C9A C10A C5A 175.6(3) . . . . ?
C8A C9A C10A C5A -57.3(4) . . . . ?
C11A C9A C10A C1A 60.3(4) . . . . ?
C8A C9A C10A C1A -172.5(3) . . . . ?
C10A C9A C11A C12A 179.7(3) . . . . ?
C8A C9A C11A C12A 51.7(4) . . . . ?
C9A C11A C12A C13A -54.9(4) . . . . ?
C11A C12A C13A C18A -67.3(4) . . . . ?
C11A C12A C13A C14A 56.4(4) . . . . ?
C11A C12A C13A C17A 166.2(3) . . . . ?
C7A C8A C14A C15A -52.6(4) . . . . ?
C9A C8A C14A C15A -174.9(3) . . . . ?
C7A C8A C14A C13A -178.2(3) . . . . ?
C9A C8A C14A C13A 59.5(4) . . . . ?
C12A C13A C14A C15A 165.5(3) . . . . ?
C18A C13A C14A C15A -72.7(4) . . . . ?
C17A C13A C14A C15A 43.7(3) . . . . ?
C12A C13A C14A C8A -61.5(4) . . . . ?
C18A C13A C14A C8A 60.2(4) . . . . ?
C17A C13A C14A C8A 176.7(3) . . . . ?
C8A C14A C15A F1A -38.3(4) . . . . ?
C13A C14A C15A F1A 91.4(3) . . . . ?
C8A C14A C15A C16A -156.7(3) . . . . ?
C13A C14A C15A C16A -27.1(4) . . . . ?
F1A C15A C16A C17A -119.0(3) . . . . ?
C14A C15A C16A C17A -1.0(4) . . . . ?
C15A C16A C17A C20A 155.5(11) . . . . ?
C15A C16A C17A C20E 156.3(16) . . . . ?
C15A C16A C17A C13A 28.4(4) . . . . ?
C12A C13A C17A C20A 81.0(12) . . . . ?
C18A C13A C17A C20A -45.7(12) . . . . ?
C14A C13A C17A C20A -164.6(11) . . . . ?
C12A C13A C17A C20E 76.7(16) . . . . ?
C18A C13A C17A C20E -49.9(16) . . . . ?
C14A C13A C17A C20E -168.8(16) . . . . ?
C12A C13A C17A C16A -158.0(3) . . . . ?
C18A C13A C17A C16A 75.4(4) . . . . ?
C14A C13A C17A C16A -43.5(4) . . . . ?
C16A C17A C20A O2A 168.3(12) . . . . ?
C13A C17A C20A O2A -73.6(18) . . . . ?
C16A C17A C20A C21A 48(2) . . . . ?
C13A C17A C20A C21A 165.6(14) . . . . ?
C21A C20A O2A C22A -87(2) . . . . ?
C17A C20A O2A C22A 146(2) . . . . ?
C20A O2A C22A O3A 5(4) . . . . ?
C20A O2A C22A C23A -178.1(19) . . . . ?
C16A C17A C20E O2E 170.7(15) . . . . ?
C13A C17A C20E O2E -69(2) . . . . ?
C16A C17A C20E C21E 58(2) . . . . ?
C13A C17A C20E C21E 178.0(14) . . . . ?
C17A C20E O2E C22E 155(3) . . . . ?
C21E C20E O2E C22E -92(3) . . . . ?
C20E O2E C22E O3E -18(5) . . . . ?
C20E O2E C22E C23E 165(3) . . . . ?
O5A C24A O4A C3A 3.8(6) . . . . ?
C25A C24A O4A C3A -176.8(3) . . . . ?
C2A C3A O4A C24A 72.0(4) . . . . ?
C4A C3A O4A C24A -165.9(3) . . . . ?
C10B C1B C2B C3B -55.8(5) . . . . ?
C1B C2B C3B O4B 176.8(3) . . . . ?
C1B C2B C3B C4B 55.9(4) . . . . ?
O4B C3B C4B C5B -175.6(3) . . . . ?
C2B C3B C4B C5B -56.8(4) . . . . ?
C3B C4B C5B C6B -175.0(3) . . . . ?
C3B C4B C5B C10B 58.3(4) . . . . ?
C4B C5B C6B C7B 174.9(3) . . . . ?
C10B C5B C6B C7B -57.4(4) . . . . ?
C5B C6B C7B O1B -122.7(4) . . . . ?
C5B C6B C7B C8B 53.4(4) . . . . ?
O1B C7B C8B C14B 3.1(5) . . . . ?
C6B C7B C8B C14B -172.9(3) . . . . ?
O1B C7B C8B C9B 124.2(4) . . . . ?
C6B C7B C8B C9B -51.7(4) . . . . ?
C7B C8B C9B C11B -175.8(3) . . . . ?
C14B C8B C9B C11B -52.5(4) . . . . ?
C7B C8B C9B C10B 55.2(4) . . . . ?
C14B C8B C9B C10B 178.4(3) . . . . ?
C2B C1B C10B C19B -68.3(4) . . . . ?
C2B C1B C10B C5B 54.7(4) . . . . ?
C2B C1B C10B C9B 169.5(3) . . . . ?
C4B C5B C10B C19B 63.9(4) . . . . ?
C6B C5B C10B C19B -62.9(4) . . . . ?
C4B C5B C10B C1B -56.8(4) . . . . ?
C6B C5B C10B C1B 176.4(3) . . . . ?
C4B C5B C10B C9B -172.8(3) . . . . ?
C6B C5B C10B C9B 60.4(4) . . . . ?
C11B C9B C10B C19B -63.1(4) . . . . ?
C8B C9B C10B C19B 64.5(4) . . . . ?
C11B C9B C10B C1B 57.9(4) . . . . ?
C8B C9B C10B C1B -174.5(3) . . . . ?
C11B C9B C10B C5B 172.7(3) . . . . ?
C8B C9B C10B C5B -59.7(4) . . . . ?
C10B C9B C11B C12B -178.1(3) . . . . ?
C8B C9B C11B C12B 53.8(4) . . . . ?
C9B C11B C12B C13B -57.3(4) . . . . ?
C11B C12B C13B C18B -65.5(4) . . . . ?
C11B C12B C13B C14B 58.5(4) . . . . ?
C11B C12B C13B C17B 168.9(3) . . . . ?
C7B C8B C14B C15B -56.3(4) . . . . ?
C9B C8B C14B C15B -177.5(3) . . . . ?
C7B C8B C14B C13B 179.0(3) . . . . ?
C9B C8B C14B C13B 57.7(4) . . . . ?
C12B C13B C14B C15B 166.1(3) . . . . ?
C18B C13B C14B C15B -72.1(3) . . . . ?
C17B C13B C14B C15B 44.9(3) . . . . ?
C12B C13B C14B C8B -61.1(3) . . . . ?
C18B C13B C14B C8B 60.8(4) . . . . ?
C17B C13B C14B C8B 177.8(3) . . . . ?
C8B C14B C15B F1B -43.8(4) . . . . ?
C13B C14B C15B F1B 84.9(3) . . . . ?
C8B C14B C15B C16B -161.1(3) . . . . ?
C13B C14B C15B C16B -32.5(3) . . . . ?
F1B C15B C16B C17B -110.8(3) . . . . ?
C14B C15B C16B C17B 6.7(4) . . . . ?
C12B C13B C17B C20B 81.9(4) . . . . ?
C18B C13B C17B C20B -43.6(4) . . . . ?
C14B C13B C17B C20B -163.0(3) . . . . ?
C12B C13B C17B C16B -154.8(3) . . . . ?
C18B C13B C17B C16B 79.7(3) . . . . ?
C14B C13B C17B C16B -39.7(3) . . . . ?
C15B C16B C17B C20B 148.4(3) . . . . ?
C15B C16B C17B C13B 21.2(4) . . . . ?
C13B C17B C20B O2B -58.2(4) . . . . ?
C16B C17B C20B O2B -177.5(3) . . . . ?
C13B C17B C20B C21B -178.0(3) . . . . ?
C16B C17B C20B C21B 62.8(4) . . . . ?
O3B C22B O2B C20B 5.0(5) . . . . ?
C23B C22B O2B C20B -174.3(3) . . . . ?
C17B C20B O2B C22B 140.4(3) . . . . ?
C21B C20B O2B C22B -96.7(4) . . . . ?
O5B C24B O4B C3B 4.2(6) . . . . ?
C25B C24B O4B C3B -177.7(4) . . . . ?
C2B C3B O4B C24B 145.1(4) . . . . ?
C4B C3B O4B C24B -92.5(4) . . . . ?
C10C C1C C2C C3C -55.5(4) . . . . ?
C1C C2C C3C O4C 178.2(3) . . . . ?
C1C C2C C3C C4C 56.9(4) . . . . ?
O4C C3C C4C C5C -177.8(3) . . . . ?
C2C C3C C4C C5C -58.2(4) . . . . ?
C3C C4C C5C C6C -174.3(3) . . . . ?
C3C C4C C5C C10C 58.2(4) . . . . ?
C4C C5C C6C C7C 173.4(3) . . . . ?
C10C C5C C6C C7C -58.4(4) . . . . ?
C5C C6C C7C O1C -122.8(4) . . . . ?
C5C C6C C7C C8C 53.9(4) . . . . ?
O1C C7C C8C C14C 3.3(5) . . . . ?
C6C C7C C8C C14C -173.3(3) . . . . ?
O1C C7C C8C C9C 125.1(4) . . . . ?
C6C C7C C8C C9C -51.5(4) . . . . ?
C7C C8C C9C C11C -176.1(3) . . . . ?
C14C C8C C9C C11C -51.5(4) . . . . ?
C7C C8C C9C C10C 53.9(4) . . . . ?
C14C C8C C9C C10C 178.5(3) . . . . ?
C2C C1C C10C C19C -69.8(4) . . . . ?
C2C C1C C10C C5C 53.5(4) . . . . ?
C2C C1C C10C C9C 168.5(3) . . . . ?
C6C C5C C10C C19C -62.1(4) . . . . ?
C4C C5C C10C C19C 65.3(4) . . . . ?
C6C C5C C10C C1C 177.2(3) . . . . ?
C4C C5C C10C C1C -55.4(4) . . . . ?
C6C C5C C10C C9C 60.9(4) . . . . ?
C4C C5C C10C C9C -171.8(3) . . . . ?
C11C C9C C10C C19C -63.0(4) . . . . ?
C8C C9C C10C C19C 65.4(4) . . . . ?
C11C C9C C10C C1C 57.2(4) . . . . ?
C8C C9C C10C C1C -174.5(3) . . . . ?
C11C C9C C10C C5C 173.0(3) . . . . ?
C8C C9C C10C C5C -58.7(4) . . . . ?
C10C C9C C11C C12C -178.2(3) . . . . ?
C8C C9C C11C C12C 52.9(4) . . . . ?
C9C C11C C12C C13C -56.8(4) . . . . ?
C11C C12C C13C C18C -66.0(4) . . . . ?
C11C C12C C13C C14C 57.5(4) . . . . ?
C11C C12C C13C C17C 167.8(3) . . . . ?
C7C C8C C14C C15C -55.2(4) . . . . ?
C9C C8C C14C C15C -177.1(3) . . . . ?
C7C C8C C14C C13C 179.3(3) . . . . ?
C9C C8C C14C C13C 57.3(4) . . . . ?
C12C C13C C14C C15C 166.5(3) . . . . ?
C18C C13C C14C C15C -72.5(3) . . . . ?
C17C C13C C14C C15C 45.0(3) . . . . ?
C12C C13C C14C C8C -60.4(3) . . . . ?
C18C C13C C14C C8C 60.6(4) . . . . ?
C17C C13C C14C C8C 178.0(3) . . . . ?
C8C C14C C15C F1C -45.3(4) . . . . ?
C13C C14C C15C F1C 84.7(3) . . . . ?
C8C C14C C15C C16C -162.2(3) . . . . ?
C13C C14C C15C C16C -32.3(3) . . . . ?
F1C C15C C16C C17C -110.2(3) . . . . ?
C14C C15C C16C C17C 6.4(4) . . . . ?
C12C C13C C17C C20C 82.7(4) . . . . ?
C18C C13C C17C C20C -43.0(4) . . . . ?
C14C C13C C17C C20C -162.5(3) . . . . ?
C12C C13C C17C C16C -154.6(3) . . . . ?
C18C C13C C17C C16C 79.7(3) . . . . ?
C14C C13C C17C C16C -39.8(3) . . . . ?
C15C C16C C17C C20C 148.3(3) . . . . ?
C15C C16C C17C C13C 21.5(4) . . . . ?
C13C C17C C20C O2C -58.5(4) . . . . ?
C16C C17C C20C O2C -177.5(3) . . . . ?
C13C C17C C20C C21C -177.8(3) . . . . ?
C16C C17C C20C C21C 63.2(4) . . . . ?
O3C C22C O2C C20C 4.2(5) . . . . ?
C23C C22C O2C C20C -175.2(3) . . . . ?
C17C C20C O2C C22C 142.4(3) . . . . ?
C21C C20C O2C C22C -95.3(4) . . . . ?
O5C C24C O4C C3C 0.3(6) . . . . ?
C25C C24C O4C C3C 179.1(4) . . . . ?
C2C C3C O4C C24C 153.4(4) . . . . ?
C4C C3C O4C C24C -84.4(4) . . . . ?
C10D C1D C2D C3D -58.7(4) . . . . ?
C1D C2D C3D O4D 170.0(3) . . . . ?
C1D C2D C3D C4D 52.4(4) . . . . ?
O4D C3D C4D C5D -171.3(3) . . . . ?
C2D C3D C4D C5D -50.8(4) . . . . ?
C3D C4D C5D C6D -179.1(3) . . . . ?
C3D C4D C5D C10D 54.7(4) . . . . ?
C4D C5D C6D C7D 175.7(3) . . . . ?
C10D C5D C6D C7D -57.3(4) . . . . ?
C5D C6D C7D O1D -122.1(4) . . . . ?
C5D C6D C7D C8D 55.6(4) . . . . ?
O1D C7D C8D C14D 2.4(5) . . . . ?
C6D C7D C8D C14D -175.3(3) . . . . ?
O1D C7D C8D C9D 124.0(4) . . . . ?
C6D C7D C8D C9D -53.6(4) . . . . ?
C7D C8D C9D C11D -177.4(3) . . . . ?
C14D C8D C9D C11D -53.0(4) . . . . ?
C7D C8D C9D C10D 54.3(4) . . . . ?
C14D C8D C9D C10D 178.7(3) . . . . ?
C2D C1D C10D C19D -61.6(4) . . . . ?
C2D C1D C10D C9D 176.2(3) . . . . ?
C2D C1D C10D C5D 59.9(3) . . . . ?
C11D C9D C10D C1D 60.9(4) . . . . ?
C8D C9D C10D C1D -172.6(3) . . . . ?
C11D C9D C10D C19D -60.3(4) . . . . ?
C8D C9D C10D C19D 66.2(4) . . . . ?
C11D C9D C10D C5D 176.1(3) . . . . ?
C8D C9D C10D C5D -57.4(4) . . . . ?
C4D C5D C10D C1D -57.9(3) . . . . ?
C6D C5D C10D C1D 176.0(3) . . . . ?
C4D C5D C10D C19D 61.8(4) . . . . ?
C6D C5D C10D C19D -64.3(4) . . . . ?
C4D C5D C10D C9D -175.2(3) . . . . ?
C6D C5D C10D C9D 58.7(3) . . . . ?
C10D C9D C11D C12D -179.4(3) . . . . ?
C8D C9D C11D C12D 53.1(4) . . . . ?
C9D C11D C12D C13D -55.6(4) . . . . ?
C11D C12D C13D C18D -68.5(4) . . . . ?
C11D C12D C13D C14D 56.4(4) . . . . ?
C11D C12D C13D C17D 165.2(3) . . . . ?
C7D C8D C14D C15D -52.9(4) . . . . ?
C9D C8D C14D C15D -174.7(3) . . . . ?
C7D C8D C14D C13D -179.4(3) . . . . ?
C9D C8D C14D C13D 58.8(4) . . . . ?
C12D C13D C14D C15D 166.0(3) . . . . ?
C18D C13D C14D C15D -70.9(4) . . . . ?
C17D C13D C14D C15D 44.8(3) . . . . ?
C12D C13D C14D C8D -60.6(4) . . . . ?
C18D C13D C14D C8D 62.5(4) . . . . ?
C17D C13D C14D C8D 178.2(3) . . . . ?
C8D C14D C15D F1D -39.5(4) . . . . ?
C13D C14D C15D F1D 90.4(3) . . . . ?
C8D C14D C15D C16D -158.3(3) . . . . ?
C13D C14D C15D C16D -28.4(4) . . . . ?
F1D C15D C16D C17D -119.4(3) . . . . ?
C14D C15D C16D C17D -0.4(4) . . . . ?
C15D C16D C17D C20F 156.0(16) . . . . ?
C15D C16D C17D C20D 156.6(15) . . . . ?
C15D C16D C17D C13D 28.4(4) . . . . ?
C12D C13D C17D C20F 81.3(15) . . . . ?
C18D C13D C17D C20F -45.4(16) . . . . ?
C14D C13D C17D C20F -164.0(15) . . . . ?
C12D C13D C17D C20D 75.0(14) . . . . ?
C18D C13D C17D C20D -51.7(14) . . . . ?
C14D C13D C17D C20D -170.4(14) . . . . ?
C12D C13D C17D C16D -158.4(3) . . . . ?
C18D C13D C17D C16D 74.9(4) . . . . ?
C14D C13D C17D C16D -43.7(3) . . . . ?
C16D C17D C20D O2D 171.6(13) . . . . ?
C13D C17D C20D O2D -67(2) . . . . ?
C16D C17D C20D C21D 61(2) . . . . ?
C13D C17D C20D C21D -178.4(12) . . . . ?
C17D C20D O2D C22D 155(2) . . . . ?
C21D C20D O2D C22D -90(2) . . . . ?
C20D O2D C22D O3D -8(3) . . . . ?
C20D O2D C22D C23D 168.5(19) . . . . ?
C16D C17D C20F O2F 175.1(16) . . . . ?
C13D C17D C20F O2F -67(2) . . . . ?
C16D C17D C20F C21F 52(3) . . . . ?
C13D C17D C20F C21F 170.0(17) . . . . ?
C17D C20F O2F C22F 148(3) . . . . ?
C21F C20F O2F C22F -85(3) . . . . ?
C20F O2F C22F O3F -4(3) . . . . ?
C20F O2F C22F C23F 174(2) . . . . ?
O5D C24D O4D C3D 3.3(6) . . . . ?
C25D C24D O4D C3D -176.9(3) . . . . ?
C2D C3D O4D C24D 71.8(4) . . . . ?
C4D C3D O4D C24D -166.3(3) . . . . ?

_refine_diff_density_max         0.261
_refine_diff_density_min         -0.228
_refine_diff_density_rms         0.052

_shelx_res_file                  
;

    xs1380a.res created by SHELXL-2014/7


TITL   xs1380a
CELL   1.54178     6.62820  12.7871  29.3443  81.5019  84.6748  75.0869
ZERR         4     0.00013   0.0002   0.0005   0.0014   0.0015   0.0016
LATT -1
SFAC C H O F
UNIT 100 148 20 4

TEMP -163

ACTA
HTAB
BOND
BOND $H
CONF
WPDB

L.S. 20
FMAP 2
PLAN 10
OMIT -2 143.8
OMIT -1 -11  -6
OMIT     6  -1  -6
OMIT     3  -5   2
OMIT     6   2  -6
OMIT    -3  10   0
OMIT     6  -5   2
OMIT   -1 -13   0
OMIT    -4  11  -4

MERG 0

WGHT    0.082100
BASF   0.28913
FVAR       5.76593   0.57945   0.52735
PART 0
rem molecule A
C1A   1    0.902342    0.171757    0.265088    11.00000    0.02222    0.02045 =
         0.03210   -0.00894    0.00307    0.00024
AFIX  23
H1A1  2    0.972223    0.102043    0.253208    11.00000   -1.20000
H1A2  2    0.965848    0.229228    0.247986    11.00000   -1.20000
AFIX   0
C2A   1    0.939561    0.161241    0.316240    11.00000    0.02011    0.02302 =
         0.03349   -0.00590    0.00247    0.00077
AFIX  23
H2A1  2    0.883842    0.100788    0.333168    11.00000   -1.20000
H2A2  2    1.091765    0.143326    0.320336    11.00000   -1.20000
AFIX   0
C3A   1    0.834654    0.266062    0.336198    11.00000    0.02184    0.02247 =
         0.02542   -0.00508    0.00248   -0.00582
AFIX  13
H3A   2    0.908778    0.323788    0.323230    11.00000   -1.20000
AFIX   0
C4A   1    0.604113    0.306595    0.326475    11.00000    0.01976    0.02198 =
         0.03018   -0.00870    0.00262   -0.00245
AFIX  23
H4A1  2    0.549252    0.380449    0.335799    11.00000   -1.20000
H4A2  2    0.525278    0.257491    0.345086    11.00000   -1.20000
AFIX   0
C5A   1    0.570130    0.310710    0.274907    11.00000    0.02122    0.01437 =
         0.02789   -0.00599    0.00295   -0.00225
AFIX  13
H5A   2    0.642637    0.365184    0.257438    11.00000   -1.20000
AFIX   0
C6A   1    0.335855    0.352276    0.265489    11.00000    0.01989    0.02192 =
         0.03314   -0.01093    0.00472   -0.00236
AFIX  23
H6A1  2    0.258062    0.300185    0.282039    11.00000   -1.20000
H6A2  2    0.278499    0.423743    0.276913    11.00000   -1.20000
AFIX   0
C7A   1    0.309544    0.363841    0.214379    11.00000    0.01812    0.02342 =
         0.03131   -0.00949    0.00503   -0.00444
C8A   1    0.404048    0.261345    0.191760    11.00000    0.02154    0.01819 =
         0.02739   -0.00702    0.00480   -0.00576
AFIX  13
H8A   2    0.327772    0.204804    0.205148    11.00000   -1.20000
AFIX   0
C9A   1    0.638499    0.217192    0.203544    11.00000    0.01948    0.01419 =
         0.02994   -0.00840    0.00560   -0.00146
AFIX  13
H9A   2    0.710473    0.275313    0.189854    11.00000   -1.20000
AFIX   0
C10A  1    0.666675    0.200597    0.256145    11.00000    0.01740    0.01648 =
         0.03066   -0.00795    0.00445   -0.00592
C11A  1    0.742533    0.116069    0.179447    11.00000    0.02875    0.02180 =
         0.02968   -0.01088    0.00269    0.00170
AFIX  23
H11A  2    0.683930    0.054514    0.194004    11.00000   -1.20000
H11B  2    0.894132    0.095540    0.184428    11.00000   -1.20000
AFIX   0
C12A  1    0.712726    0.133067    0.127128    11.00000    0.03099    0.02617 =
         0.02847   -0.01115    0.00560   -0.00362
AFIX  23
H12A  2    0.787311    0.187686    0.111688    11.00000   -1.20000
H12B  2    0.774297    0.063536    0.114384    11.00000   -1.20000
AFIX   0
C13A  1    0.481108    0.172050    0.117077    11.00000    0.03378    0.02027 =
         0.02395   -0.00849    0.00499   -0.00739
C14A  1    0.390983    0.277489    0.139684    11.00000    0.02423    0.01937 =
         0.02632   -0.00707    0.00659   -0.00630
AFIX  13
H14A  2    0.482994    0.327349    0.127380    11.00000   -1.20000
AFIX   0
C15A  1    0.182055    0.328840    0.118712    11.00000    0.02886    0.02941 =
         0.02701   -0.00210    0.00420   -0.00884
AFIX  13
H15A  2    0.151926    0.410248    0.115551    11.00000   -1.20000
AFIX   0
C16A  1    0.203403    0.289792    0.071140    11.00000    0.04139    0.03365 =
         0.02554   -0.00511    0.00166   -0.00872
AFIX  23
H16A  2    0.180357    0.352699    0.046458    11.00000   -1.20000
H16B  2    0.100507    0.246868    0.069088    11.00000   -1.20000
AFIX   0
C17A  1    0.429027    0.218038    0.066506    11.00000    0.04510    0.02849 =
         0.02347   -0.00444    0.00536   -0.00910
AFIX  13
H17A  2    0.523578    0.266440    0.054024    11.00000   -1.20000
AFIX   0
C18A  1    0.368881    0.081557    0.134660    11.00000    0.04058    0.02582 =
         0.02980   -0.00776    0.00165   -0.01503
AFIX 137
H18A  2    0.441560    0.014794    0.121530    11.00000   -1.50000
H18B  2    0.224325    0.104608    0.125274    11.00000   -1.50000
H18C  2    0.369073    0.067468    0.168405    11.00000   -1.50000
AFIX   0
C19A  1    0.569530    0.108519    0.280923    11.00000    0.03453    0.01761 =
         0.03160   -0.00435    0.00333   -0.00963
AFIX 137
H19A  2    0.546622    0.115331    0.313944    11.00000   -1.50000
H19B  2    0.664651    0.037603    0.276633    11.00000   -1.50000
H19C  2    0.435603    0.114130    0.267933    11.00000   -1.50000
AFIX   0

rem constraints
EADP C20A C20E
EADP C21A C21E

rem restraints
SADI 0.01 C17A C20A C17A C20E
SIMU 0.01 C20A > C23E

PART 1
C20A  1    0.438325    0.137606    0.032211    21.00000    0.05314    0.04205 =
         0.02842   -0.01370    0.00408   -0.00802
AFIX  13
H20A  2    0.372792    0.078553    0.047912    21.00000   -1.20000
AFIX   0
C21A  1    0.338669    0.181014   -0.013789    21.00000    0.04454    0.05034 =
         0.03420   -0.02143   -0.00492   -0.01555
AFIX 137
H21A  2    0.409044    0.234609   -0.030980    21.00000   -1.50000
H21B  2    0.190145    0.215857   -0.008202    21.00000   -1.50000
H21C  2    0.352726    0.120495   -0.031770    21.00000   -1.50000
AFIX   0
O2A   3    0.659614    0.088726    0.021868    21.00000    0.04915    0.04165 =
         0.03267   -0.01874   -0.00633   -0.00125
C22A  1    0.707436   -0.017427    0.014328    21.00000    0.06718    0.04165 =
         0.02951   -0.00520   -0.01174    0.00404
O3A   3    0.579452   -0.067533    0.012846    21.00000    0.09628    0.04010 =
         0.05057   -0.01408   -0.01078   -0.00841
C23A  1    0.940041   -0.058656    0.005717    21.00000    0.08078    0.04925 =
         0.04345   -0.01846   -0.01941    0.01394
AFIX 137
H23A  2    0.977838   -0.138628    0.010448    21.00000   -1.50000
H23B  2    1.012989   -0.031370    0.027178    21.00000   -1.50000
H23C  2    0.980678   -0.032801   -0.026079    21.00000   -1.50000
AFIX   0

PART 2
SAME C20A > C23A
C20E  1    0.454744    0.135616    0.032239   -21.00000    0.05314    0.04205 =
         0.02842   -0.01370    0.00408   -0.00802
AFIX  13
H20E  2    0.377102    0.078108    0.042859   -21.00000   -1.20000
AFIX   0
C21E  1    0.386095    0.201491   -0.014213   -21.00000    0.04454    0.05034 =
         0.03420   -0.02143   -0.00492   -0.01555
AFIX 137
H21D  2    0.482124    0.247698   -0.025488   -21.00000   -1.50000
H21E  2    0.244081    0.247461   -0.010218   -21.00000   -1.50000
H21F  2    0.388222    0.151401   -0.036609   -21.00000   -1.50000
AFIX   0
O2E   3    0.680536    0.091469    0.027630   -21.00000    0.05946    0.04457 =
         0.01954   -0.01615   -0.00108    0.00542
C22E  1    0.752172   -0.009932    0.014629   -21.00000    0.07184    0.03637 =
         0.02109   -0.01343   -0.00866    0.00594
O3E   3    0.645980   -0.074973    0.017444   -21.00000    0.08414    0.03707 =
         0.05673   -0.00733   -0.00288   -0.00610
C23E  1    0.981827   -0.028663   -0.000160   -21.00000    0.07399    0.03435 =
         0.05088   -0.01402    0.00336    0.02698
AFIX 137
H23D  2    1.042975   -0.106880   -0.000792   -21.00000   -1.50000
H23E  2    1.053474   -0.001964    0.021749   -21.00000   -1.50000
H23F  2    0.997978    0.010709   -0.031029   -21.00000   -1.50000
AFIX   0

PART 0
C24A  1    1.024975    0.236543    0.404217    11.00000    0.02844    0.02924 =
         0.03312   -0.00542   -0.00248   -0.00271
C25A  1    1.008620    0.214116    0.455921    11.00000    0.03944    0.04542 =
         0.03265   -0.00285   -0.00291   -0.00414
AFIX 137
H25A  2    1.143833    0.209629    0.468071    11.00000   -1.50000
H25B  2    0.969431    0.144841    0.465214    11.00000   -1.50000
H25C  2    0.901918    0.273234    0.468238    11.00000   -1.50000
AFIX   0
O1A   3    0.227828    0.450452    0.193025    11.00000    0.03391    0.02051 =
         0.03755   -0.00795   -0.00031   -0.00121
O4A   3    0.839641    0.249438    0.386443    11.00000    0.02419    0.03320 =
         0.02711   -0.00596    0.00150   -0.00755
O5A   3    1.183505    0.243142    0.381532    11.00000    0.02625    0.05637 =
         0.04057   -0.00524   -0.00126   -0.01545
F1A   4    0.022422    0.291307    0.146552    11.00000    0.02993    0.04369 =
         0.02950   -0.00621    0.00477   -0.01513

rem molecule B
C1B   1    0.678524    0.524899    0.124306    11.00000    0.03501    0.02560 =
         0.02712   -0.00931    0.00086   -0.00384
AFIX  23
H1B1  2    0.812923    0.499799    0.139516    11.00000   -1.20000
H1B2  2    0.583578    0.480686    0.139998    11.00000   -1.20000
AFIX   0
C2B   1    0.717230    0.504744    0.073621    11.00000    0.03715    0.02963 =
         0.03005   -0.01341    0.00119   -0.00517
AFIX  23
H2B1  2    0.824383    0.541934    0.058520    11.00000   -1.20000
H2B2  2    0.770939    0.425548    0.071998    11.00000   -1.20000
AFIX   0
C3B   1    0.520392    0.546376    0.048718    11.00000    0.04118    0.03406 =
         0.02628   -0.01357    0.00290   -0.01179
AFIX  13
H3B   2    0.418239    0.502795    0.061862    11.00000   -1.20000
AFIX   0
C4B   1    0.421162    0.667064    0.052102    11.00000    0.03383    0.03281 =
         0.02522   -0.00911   -0.00363   -0.00944
AFIX  23
H4B1  2    0.287612    0.690482    0.036535    11.00000   -1.20000
H4B2  2    0.515842    0.711799    0.036752    11.00000   -1.20000
AFIX   0
C5B   1    0.381632    0.682930    0.103195    11.00000    0.02787    0.02239 =
         0.02378   -0.00708    0.00108   -0.00681
AFIX  13
H5B   2    0.287362    0.635435    0.117066    11.00000   -1.20000
AFIX   0
C6B   1    0.264047    0.800930    0.109393    11.00000    0.02983    0.02672 =
         0.02458   -0.00529   -0.00380   -0.00391
AFIX  23
H6B1  2    0.352355    0.851148    0.096394    11.00000   -1.20000
H6B2  2    0.134160    0.821677    0.092500    11.00000   -1.20000
AFIX   0
C7B   1    0.210350    0.811191    0.160093    11.00000    0.02816    0.02075 =
         0.02671   -0.00498   -0.00131   -0.00627
C8B   1    0.393434    0.770896    0.191014    11.00000    0.02207    0.01577 =
         0.02322   -0.00413   -0.00159   -0.00271
AFIX  13
H8B   2    0.491026    0.819714    0.182919    11.00000   -1.20000
AFIX   0
C9B   1    0.512350    0.652806    0.182188    11.00000    0.02529    0.01653 =
         0.02465   -0.00621    0.00206   -0.00471
AFIX  13
H9B   2    0.409257    0.607011    0.190086    11.00000   -1.20000
AFIX   0
C10B  1    0.582415    0.645652    0.130447    11.00000    0.02488    0.01783 =
         0.02647   -0.00643   -0.00252   -0.00257
C11B  1    0.689897    0.604802    0.215247    11.00000    0.02961    0.01752 =
         0.02624   -0.00538   -0.00253    0.00050
AFIX  23
H11C  2    0.799499    0.645592    0.207650    11.00000   -1.20000
H11D  2    0.753495    0.527843    0.210606    11.00000   -1.20000
AFIX   0
C12B  1    0.613894    0.609744    0.266231    11.00000    0.03281    0.01703 =
         0.02456   -0.00332   -0.00161   -0.00470
AFIX  23
H12C  2    0.512817    0.564066    0.274819    11.00000   -1.20000
H12D  2    0.734098    0.580400    0.286012    11.00000   -1.20000
AFIX   0
C13B  1    0.509468    0.727631    0.274244    11.00000    0.02811    0.01355 =
         0.02181   -0.00325    0.00109   -0.00763
C14B  1    0.324947    0.770397    0.242186    11.00000    0.02422    0.01714 =
         0.02472   -0.00509    0.00181   -0.00840
AFIX  13
H14B  2    0.236290    0.716824    0.249187    11.00000   -1.20000
AFIX   0
C15B  1    0.197936    0.873993    0.260195    11.00000    0.02260    0.01957 =
         0.02769   -0.00522    0.00288   -0.00504
AFIX  13
H15B  2    0.047494    0.888533    0.253348    11.00000   -1.20000
AFIX   0
C16B  1    0.223913    0.853460    0.312232    11.00000    0.02483    0.02381 =
         0.02617   -0.00748    0.00400   -0.00551
AFIX  23
H16C  2    0.089067    0.849908    0.329186    11.00000   -1.20000
H16D  2    0.272967    0.912871    0.322248    11.00000   -1.20000
AFIX   0
C17B  1    0.388574    0.742565    0.321766    11.00000    0.02761    0.02007 =
         0.02472   -0.00523    0.00236   -0.00962
AFIX  13
H17B  2    0.311938    0.683754    0.329536    11.00000   -1.20000
AFIX   0
C18B  1    0.671910    0.796468    0.266101    11.00000    0.02440    0.02366 =
         0.02629   -0.00541    0.00151   -0.00885
AFIX 137
H18D  2    0.791362    0.761163    0.284959    11.00000   -1.50000
H18E  2    0.608116    0.869426    0.274742    11.00000   -1.50000
H18F  2    0.719681    0.802643    0.233418    11.00000   -1.50000
AFIX   0
C19B  1    0.742982    0.712580    0.113753    11.00000    0.02933    0.03449 =
         0.02782   -0.00699    0.00327   -0.01336
AFIX 137
H19D  2    0.871342    0.681100    0.130168    11.00000   -1.50000
H19E  2    0.685444    0.788128    0.119904    11.00000   -1.50000
H19F  2    0.774736    0.711267    0.080522    11.00000   -1.50000
AFIX   0
C20B  1    0.515246    0.740792    0.362476    11.00000    0.02566    0.02060 =
         0.02643   -0.00560    0.00052   -0.00621
AFIX  13
H20B  2    0.589623    0.800687    0.355820    11.00000   -1.20000
AFIX   0
C21B  1    0.385400    0.751974    0.407952    11.00000    0.03371    0.03807 =
         0.02228   -0.00740    0.00075   -0.00864
AFIX 137
H21U  2    0.309911    0.694321    0.414230    11.00000   -1.50000
H21V  2    0.284920    0.823450    0.405898    11.00000   -1.50000
H21W  2    0.477860    0.745343    0.432977    11.00000   -1.50000
AFIX   0
C22B  1    0.863043    0.634618    0.377169    11.00000    0.02791    0.03724 =
         0.02054   -0.00393    0.00034   -0.00725
C23B  1    1.006871    0.523412    0.375377    11.00000    0.03115    0.04086 =
         0.03226   -0.00790   -0.00246    0.00204
AFIX 137
H23U  2    1.151607    0.529793    0.369959    11.00000   -1.50000
H23V  2    0.970386    0.490251    0.350247    11.00000   -1.50000
H23W  2    0.992616    0.477517    0.404755    11.00000   -1.50000
AFIX   0
C24B  1    0.435205    0.503955   -0.022626    11.00000    0.07110    0.03125 =
         0.03453   -0.00061   -0.01986   -0.01608
C25B  1    0.519785    0.484945   -0.071069    11.00000    0.11566    0.04764 =
         0.03226   -0.01344   -0.02180   -0.01430
AFIX 137
H25D  2    0.455386    0.432779   -0.081819    11.00000   -1.50000
H25E  2    0.671737    0.455554   -0.071269    11.00000   -1.50000
H25F  2    0.487149    0.554161   -0.091574    11.00000   -1.50000
AFIX   0
O1B   3    0.030185    0.843993    0.174538    11.00000    0.02582    0.03979 =
         0.03345   -0.01164   -0.00271   -0.00348
O2B   3    0.669458    0.635189    0.366543    11.00000    0.03019    0.02335 =
         0.02910   -0.00606   -0.00266   -0.00546
O3B   3    0.911462    0.712888    0.386287    11.00000    0.03372    0.03739 =
         0.04726   -0.01026   -0.00632   -0.01214
O4B   3    0.575190    0.529411    0.000557    11.00000    0.04519    0.04895 =
         0.03151   -0.02001   -0.00173   -0.00961
O5B   3    0.260413    0.500211   -0.006362    11.00000    0.07611    0.08159 =
         0.04667    0.00590   -0.02267   -0.04420
F1B   4    0.283093    0.962631    0.240566    11.00000    0.03597    0.01751 =
         0.03306   -0.00511    0.00367   -0.00497

rem molecule C
C1C   1    0.325311    0.674504    0.752994    11.00000    0.03305    0.02178 =
         0.02957   -0.00854   -0.00021   -0.00824
AFIX  23
H1C1  2    0.449794    0.699269    0.739164    11.00000   -1.20000
H1C2  2    0.202911    0.719144    0.736183    11.00000   -1.20000
AFIX   0
C2C   1    0.292109    0.694705    0.803831    11.00000    0.03960    0.02777 =
         0.03460   -0.01507   -0.00117   -0.00779
AFIX  23
H2C1  2    0.420367    0.657435    0.820198    11.00000   -1.20000
H2C2  2    0.264343    0.773884    0.805654    11.00000   -1.20000
AFIX   0
C3C   1    0.111104    0.652473    0.826587    11.00000    0.03753    0.02872 =
         0.02919   -0.01089    0.00253   -0.00904
AFIX  13
H3C   2   -0.019647    0.694703    0.811437    11.00000   -1.20000
AFIX   0
C4C   1    0.141673    0.531103    0.823007    11.00000    0.03490    0.02808 =
         0.02978   -0.00932    0.00227   -0.00863
AFIX  23
H4C1  2    0.018547    0.506165    0.837616    11.00000   -1.20000
H4C2  2    0.266737    0.487844    0.839263    11.00000   -1.20000
AFIX   0
C5C   1    0.169284    0.514555    0.771934    11.00000    0.02383    0.02203 =
         0.02838   -0.00441   -0.00195   -0.00423
AFIX  13
H5C   2    0.040581    0.561037    0.757179    11.00000   -1.20000
AFIX   0
C6C   1    0.178817    0.396713    0.765446    11.00000    0.03207    0.02449 =
         0.02762   -0.00393   -0.00033   -0.00920
AFIX  23
H6C1  2    0.306714    0.347263    0.778597    11.00000   -1.20000
H6C2  2    0.056033    0.374546    0.781850    11.00000   -1.20000
AFIX   0
C7C   1    0.180531    0.388153    0.714808    11.00000    0.02487    0.01715 =
         0.02999   -0.00323   -0.00153   -0.00629
C8C   1    0.348934    0.429760    0.684467    11.00000    0.02233    0.01645 =
         0.02655   -0.00527   -0.00346   -0.00435
AFIX  13
H8C   2    0.488095    0.381235    0.692939    11.00000   -1.20000
AFIX   0
C9C   1    0.341637    0.547704    0.694168    11.00000    0.02476    0.01596 =
         0.02740   -0.00629   -0.00087   -0.00277
AFIX  13
H9C   2    0.200049    0.593314    0.685793    11.00000   -1.20000
AFIX   0
C10C  1    0.355585    0.554035    0.746287    11.00000    0.02441    0.02117 =
         0.02410   -0.00927   -0.00168   -0.00306
C11C  1    0.499336    0.596991    0.661961    11.00000    0.03263    0.02176 =
         0.02915   -0.00804    0.00039   -0.01017
AFIX  23
H11E  2    0.642867    0.556984    0.670148    11.00000   -1.20000
H11F  2    0.479964    0.673990    0.666872    11.00000   -1.20000
AFIX   0
C12C  1    0.476317    0.592441    0.610593    11.00000    0.03035    0.01566 =
         0.02848   -0.00424    0.00072   -0.00497
AFIX  23
H12E  2    0.337881    0.638212    0.601402    11.00000   -1.20000
H12F  2    0.585088    0.622339    0.591630    11.00000   -1.20000
AFIX   0
C13C  1    0.497640    0.475187    0.601501    11.00000    0.02134    0.01960 =
         0.02368   -0.00553   -0.00088   -0.00454
C14C  1    0.328766    0.431572    0.632950    11.00000    0.01945    0.01698 =
         0.02652   -0.00323   -0.00219   -0.00359
AFIX  13
H14C  2    0.192920    0.484978    0.625570    11.00000   -1.20000
AFIX   0
C15C  1    0.320896    0.327794    0.614417    11.00000    0.02282    0.02046 =
         0.02861   -0.00543   -0.00582   -0.00211
AFIX  13
H15C  2    0.179564    0.312685    0.620836    11.00000   -1.20000
AFIX   0
C16C  1    0.372016    0.349818    0.562472    11.00000    0.02684    0.02123 =
         0.02922   -0.00716   -0.00497   -0.00390
AFIX  23
H16E  2    0.248914    0.353413    0.545060    11.00000   -1.20000
H16F  2    0.489500    0.290963    0.552472    11.00000   -1.20000
AFIX   0
C17C  1    0.432992    0.461028    0.553755    11.00000    0.02273    0.01804 =
         0.02604   -0.00424   -0.00199   -0.00396
AFIX  13
H17C  2    0.304539    0.519803    0.545794    11.00000   -1.20000
AFIX   0
C18C  1    0.721763    0.407194    0.610138    11.00000    0.02646    0.02118 =
         0.02992   -0.00662   -0.00276   -0.00420
AFIX 137
H18G  2    0.821815    0.443994    0.592222    11.00000   -1.50000
H18H  2    0.740508    0.334816    0.600636    11.00000   -1.50000
H18I  2    0.745731    0.399460    0.643059    11.00000   -1.50000
AFIX   0
C19C  1    0.568617    0.487945    0.763770    11.00000    0.02596    0.02983 =
         0.03207   -0.00891   -0.00578   -0.00204
AFIX 137
H19G  2    0.679054    0.520895    0.748276    11.00000   -1.50000
H19H  2    0.594659    0.412661    0.757011    11.00000   -1.50000
H19I  2    0.567943    0.488149    0.797167    11.00000   -1.50000
AFIX   0
C20C  1    0.593566    0.462996    0.513505    11.00000    0.02618    0.02468 =
         0.02424   -0.00463   -0.00081   -0.00455
AFIX  13
H20C  2    0.721546    0.402895    0.520247    11.00000   -1.20000
AFIX   0
C21C  1    0.512987    0.452860    0.467843    11.00000    0.03591    0.03366 =
         0.02730   -0.00804    0.00041   -0.00974
AFIX 137
H21X  2    0.386078    0.510960    0.461533    11.00000   -1.50000
H21Y  2    0.480842    0.381675    0.469620    11.00000   -1.50000
H21Z  2    0.620166    0.459421    0.442980    11.00000   -1.50000
AFIX   0
C22C  1    0.845470    0.570351    0.498546    11.00000    0.03104    0.03338 =
         0.02167   -0.00540    0.00028   -0.00852
C23C  1    0.880032    0.680938    0.499982    11.00000    0.04397    0.04038 =
         0.03562   -0.00947    0.00124   -0.01616
AFIX 137
H23X  2    0.929499    0.683701    0.530129    11.00000   -1.50000
H23Y  2    0.748296    0.736403    0.495100    11.00000   -1.50000
H23Z  2    0.984932    0.695123    0.475656    11.00000   -1.50000
AFIX   0
C24C  1   -0.100844    0.682098    0.896459    11.00000    0.05687    0.03503 =
         0.03949   -0.00518    0.01365   -0.00280
C25C  1   -0.097743    0.698608    0.945740    11.00000    0.08742    0.05113 =
         0.04206   -0.01392    0.02150   -0.01129
AFIX 137
H25G  2   -0.238743    0.734817    0.956903    11.00000   -1.50000
H25H  2   -0.001701    0.744132    0.948154    11.00000   -1.50000
H25I  2   -0.050749    0.627701    0.964473    11.00000   -1.50000
AFIX   0
O1C   3    0.049015    0.354789    0.699242    11.00000    0.03537    0.03606 =
         0.03376   -0.00789   -0.00052   -0.01806
O2C   3    0.645823    0.568495    0.509858    11.00000    0.02796    0.02431 =
         0.02896   -0.00470    0.00182   -0.00535
O3C   3    0.980486    0.492545    0.488861    11.00000    0.02896    0.04071 =
         0.04998   -0.01024    0.00387   -0.00852
O4C   3    0.092270    0.670773    0.874739    11.00000    0.04878    0.04023 =
         0.03334   -0.01924    0.00664   -0.00971
O5C   3   -0.250220    0.677298    0.878011    11.00000    0.04418    0.06896 =
         0.04953    0.00321    0.00891   -0.00241
F1C   4    0.479157    0.239463    0.634303    11.00000    0.03537    0.01689 =
         0.03566   -0.00437   -0.00885   -0.00207

rem molecule D
C1D   1    1.327765    0.031526    0.607889    11.00000    0.02311    0.02276 =
         0.03109   -0.00961   -0.00314   -0.00873
AFIX  23
H1D1  2    1.319072    0.100799    0.620101    11.00000   -1.20000
H1D2  2    1.433980   -0.026453    0.624842    11.00000   -1.20000
AFIX   0
C2D   1    1.397436    0.043203    0.556418    11.00000    0.02460    0.02416 =
         0.02878   -0.00613   -0.00172   -0.00675
AFIX  23
H2D1  2    1.295907    0.103979    0.539576    11.00000   -1.20000
H2D2  2    1.535482    0.060820    0.552471    11.00000   -1.20000
AFIX   0
C3D   1    1.412212   -0.061758    0.536300    11.00000    0.01838    0.02283 =
         0.02668   -0.00525   -0.00268   -0.00458
AFIX  13
H3D   2    1.532626   -0.119836    0.549214    11.00000   -1.20000
AFIX   0
C4D   1    1.212344   -0.101527    0.546066    11.00000    0.02457    0.02295 =
         0.02593   -0.00927   -0.00008   -0.00616
AFIX  23
H4D1  2    1.236998   -0.174921    0.536356    11.00000   -1.20000
H4D2  2    1.100184   -0.051538    0.527686    11.00000   -1.20000
AFIX   0
C5D   1    1.140853   -0.106897    0.597382    11.00000    0.01805    0.02025 =
         0.02465   -0.00813   -0.00132   -0.00521
AFIX  13
H5D   2    1.253728   -0.161596    0.614578    11.00000   -1.20000
AFIX   0
C6D   1    0.941914   -0.148772    0.606940    11.00000    0.02498    0.02557 =
         0.02693   -0.01093   -0.00042   -0.01012
AFIX  23
H6D1  2    0.825302   -0.096775    0.590576    11.00000   -1.20000
H6D2  2    0.965139   -0.220136    0.595413    11.00000   -1.20000
AFIX   0
C7D   1    0.886491   -0.160873    0.657999    11.00000    0.01756    0.02378 =
         0.02937   -0.00783   -0.00430   -0.00439
C8D   1    0.860551   -0.058664    0.680775    11.00000    0.02210    0.01939 =
         0.02224   -0.00691   -0.00057   -0.00275
AFIX  13
H8D   2    0.738834   -0.001910    0.667630    11.00000   -1.20000
AFIX   0
C9D   1    1.060355   -0.015032    0.669190    11.00000    0.02386    0.01990 =
         0.02534   -0.00843   -0.00233   -0.00418
AFIX  13
H9D   2    1.179001   -0.073391    0.682659    11.00000   -1.20000
AFIX   0
C10D  1    1.114029    0.003150    0.616544    11.00000    0.02293    0.01753 =
         0.02382   -0.00635   -0.00325   -0.00369
C11D  1    1.043716    0.086252    0.693713    11.00000    0.03276    0.02193 =
         0.03134   -0.01175   -0.00041   -0.00664
AFIX  23
H11G  2    1.177819    0.107954    0.688271    11.00000   -1.20000
H11H  2    0.933517    0.147471    0.679775    11.00000   -1.20000
AFIX   0
C12D  1    0.992691    0.067352    0.746050    11.00000    0.03642    0.02325 =
         0.02893   -0.01266   -0.00373   -0.00383
AFIX  23
H12G  2    1.110285    0.012401    0.760828    11.00000   -1.20000
H12H  2    0.975454    0.136287    0.759221    11.00000   -1.20000
AFIX   0
C13D  1    0.793330    0.027914    0.756342    11.00000    0.02905    0.02251 =
         0.02250   -0.00713   -0.00272    0.00138
C14D  1    0.821929   -0.076778    0.733234    11.00000    0.02229    0.02120 =
         0.02554   -0.00581   -0.00347    0.00129
AFIX  13
H14D  2    0.953512   -0.127489    0.745051    11.00000   -1.20000
AFIX   0
C15D  1    0.647513   -0.128467    0.754007    11.00000    0.02691    0.03240 =
         0.02906   -0.00486   -0.00215   -0.00630
AFIX  13
H15D  2    0.695223   -0.209777    0.756180    11.00000   -1.20000
AFIX   0
C16D  1    0.599451   -0.092793    0.802519    11.00000    0.03633    0.04222 =
         0.02840   -0.00399    0.00368   -0.01182
AFIX  23
H16G  2    0.621402   -0.157278    0.826444    11.00000   -1.20000
H16H  2    0.452740   -0.049898    0.805927    11.00000   -1.20000
AFIX   0
C17D  1    0.751772   -0.022328    0.807227    11.00000    0.03767    0.02960 =
         0.02600   -0.00680   -0.00367   -0.00013
AFIX  13
H17D  2    0.886094   -0.073289    0.817422    11.00000   -1.20000
AFIX   0
C18D  1    0.601221    0.119566    0.740728    11.00000    0.03548    0.02735 =
         0.03111   -0.00307   -0.00106    0.00468
AFIX 137
H18J  2    0.598612    0.185127    0.754584    11.00000   -1.50000
H18K  2    0.473230    0.095585    0.750674    11.00000   -1.50000
H18L  2    0.609947    0.136131    0.707019    11.00000   -1.50000
AFIX   0
C19D  1    0.945562    0.095701    0.592217    11.00000    0.02576    0.02301 =
         0.02928   -0.00509   -0.00332   -0.00160
AFIX 137
H19J  2    0.965908    0.166373    0.597127    11.00000   -1.50000
H19K  2    0.806650    0.089325    0.604988    11.00000   -1.50000
H19L  2    0.957002    0.090258    0.559069    11.00000   -1.50000
AFIX   0

rem constraints
EADP C20D C20F

rem restraints
SADI 0.01 C17D C20D C17D C20F
SIMU 0.01 C20D > C23F

PART 1
C20D  1    0.678915    0.056613    0.842603    31.00000    0.05884    0.03805 =
         0.02962   -0.01346    0.00441   -0.00895
AFIX  13
H20D  2    0.549629    0.114013    0.833883    31.00000   -1.20000
AFIX   0
C21D  1    0.652559   -0.007141    0.890225    31.00000    0.05182    0.06259 =
         0.03403   -0.01855    0.00738   -0.02118
AFIX 137
H21G  2    0.785232   -0.059273    0.898008    31.00000   -1.50000
H21H  2    0.544265   -0.046657    0.889858    31.00000   -1.50000
H21I  2    0.611294    0.043657    0.913323    31.00000   -1.50000
AFIX   0
O2D   3    0.858193    0.103364    0.846952    31.00000    0.07199    0.03989 =
         0.03082   -0.01634    0.00280   -0.01412
C22D  1    0.812431    0.202367    0.861704    31.00000    0.09849    0.03285 =
         0.02756   -0.01029    0.01167   -0.01432
O3D   3    0.637240    0.257362    0.866890    31.00000    0.11197    0.05556 =
         0.09127   -0.02956    0.00934    0.00309
C23D  1    1.009975    0.227467    0.873473    31.00000    0.11377    0.04563 =
         0.04667   -0.01030   -0.00900   -0.01758
AFIX 137
H23G  2    0.980010    0.303898    0.878912    31.00000   -1.50000
H23H  2    1.115206    0.214935    0.847799    31.00000   -1.50000
H23I  2    1.063208    0.179895    0.901365    31.00000   -1.50000
AFIX   0

PART 2
SAME C20D > C23D
C20F  1    0.657449    0.052748    0.843065   -31.00000    0.05884    0.03805 =
         0.02962   -0.01346    0.00441   -0.00895
AFIX  13
H20F  2    0.532647    0.107353    0.830061   -31.00000   -1.20000
AFIX   0
C21F  1    0.588270   -0.001722    0.889208   -31.00000    0.06341    0.05007 =
         0.02335   -0.01322    0.01363   -0.01373
AFIX 137
H21J  2    0.696447   -0.067535    0.898949   -31.00000   -1.50000
H21K  2    0.457379   -0.021698    0.886222   -31.00000   -1.50000
H21L  2    0.566273    0.048862    0.912277   -31.00000   -1.50000
AFIX   0
O2F   3    0.813555    0.111915    0.849888   -31.00000    0.07421    0.03459 =
         0.03359   -0.01872    0.01216   -0.01500
C22F  1    0.738019    0.214074    0.860660   -31.00000    0.09039    0.03386 =
         0.03399   -0.00836    0.01998   -0.00768
O3F   3    0.559022    0.261129    0.862861   -31.00000    0.11409    0.02456 =
         0.05773   -0.01258    0.00391   -0.00195
C23F  1    0.918520    0.256830    0.871347   -31.00000    0.11494    0.03294 =
         0.04729   -0.01355    0.01724   -0.03984
AFIX 137
H23J  2    0.877233    0.336769    0.867759   -31.00000   -1.50000
H23K  2    1.038866    0.232507    0.850062   -31.00000   -1.50000
H23L  2    0.956464    0.228930    0.903150   -31.00000   -1.50000
AFIX   0

PART 0
C24D  1    1.629993   -0.031328    0.468439    11.00000    0.02640    0.02898 =
         0.03155   -0.00647    0.00257   -0.00666
C25D  1    1.633946   -0.008154    0.416718    11.00000    0.04164    0.04765 =
         0.03313   -0.00539    0.00654   -0.02112
AFIX 137
H25J  2    1.684716    0.057541    0.406589    11.00000   -1.50000
H25K  2    1.492436    0.003337    0.406458    11.00000   -1.50000
H25L  2    1.727264   -0.070218    0.403357    11.00000   -1.50000
AFIX   0
O1D   3    0.870955   -0.248272    0.679268    11.00000    0.03589    0.02524 =
         0.03541   -0.00761   -0.00069   -0.01149
O4D   3    1.442079   -0.044369    0.486165    11.00000    0.02507    0.02991 =
         0.02562   -0.00596   -0.00113   -0.00923
O5D   3    1.773602   -0.037826    0.491352    11.00000    0.02859    0.05909 =
         0.03786   -0.00401   -0.00153   -0.01559

F1D   4    0.470354   -0.089604    0.727835    11.00000    0.02597    0.04352 =
         0.03733   -0.00312   -0.00364   -0.00815
HKLF      5

REM    xs1380a
REM R1 =  0.0375 for   18138 Fo > 4sig(Fo)  and  0.0396 for all   19284 data
REM   1234 parameters refined using    349 restraints

END

WGHT      0.0816      0.0000

REM Instructions for potential hydrogen bonds
HTAB C2A O5A
EQIV $1 x-1, y, z
HTAB C4A O5A_$1
HTAB C16A O5B
HTAB C23B O3C
EQIV $2 x+1, y, z-1
HTAB C25B O5C_$2
EQIV $3 x, y, z+1
HTAB C25C O5B_$3
HTAB C2D O5D
HTAB C4D O5D_$1
EQIV $4 x+1, y-1, z
HTAB C16D O5C_$4

REM Highest difference peak  0.261,  deepest hole -0.228,  1-sigma level  0.052
Q1    1   0.2991  0.2652  0.8854  11.00000  0.05    0.26
Q2    1   0.3862 -0.2121  0.9200  11.00000  0.05    0.25
Q3    1   0.9349 -0.1543  0.6320  11.00000  0.05    0.24
Q4    1   0.4585  0.1979  0.0907  11.00000  0.05    0.21
Q5    1   0.2134  0.8654  0.2873  11.00000  0.05    0.21
Q6    1   0.7247  0.1258  0.1552  11.00000  0.05    0.21
Q7    1   0.8513 -0.0646  0.7054  11.00000  0.05    0.21
Q8    1   0.6241 -0.1190  0.7789  11.00000  0.05    0.20
Q9    1   0.7757  0.0051  0.7832  11.00000  0.05    0.19
Q10   1   0.5830  0.0847  0.3143  11.00000  0.05    0.19
;
_shelx_res_checksum              59115
####################################################################### 
# 
# This file contains crystal structure data downloaded from the 
# Cambridge Structural Database (CSD) hosted by the Cambridge 
# Crystallographic Data Centre (CCDC).
# 
# Full information about CCDC data access policies and citation 
# guidelines are available at http://www.ccdc.cam.ac.uk/access/V1 
# 
# Audit and citation data items may have been added by the CCDC. 
# Please retain this information to preserve the provenance of 
# this file and to allow appropriate attribution of the data. 
# 
#######################################################################

data_18_19
_database_code_depnum_ccdc_archive 'CCDC 1556555'
_audit_update_record             
;
2017-06-16 deposited with the CCDC.
2017-08-11 downloaded from the CCDC.
;

_audit_creation_method           SHELXL-2014/7
_shelx_SHELXL_version_number     2014/7
_chemical_name_systematic        ?
_chemical_name_common            ?
_chemical_melting_point          ?
_chemical_formula_moiety         'C21 H29 F O2'
_chemical_formula_sum            'C21 H29 F O2'
_chemical_formula_weight         332.44

loop_
_atom_type_symbol
_atom_type_description
_atom_type_scat_dispersion_real
_atom_type_scat_dispersion_imag
_atom_type_scat_source
C C 0.0181 0.0091 'International Tables Vol C Tables 4.2.6.8 and 6.1.1.4'
H H 0.0000 0.0000 'International Tables Vol C Tables 4.2.6.8 and 6.1.1.4'
F F 0.0727 0.0534 'International Tables Vol C Tables 4.2.6.8 and 6.1.1.4'
O O 0.0492 0.0322 'International Tables Vol C Tables 4.2.6.8 and 6.1.1.4'

_space_group_crystal_system      orthorhombic
_space_group_IT_number           18
_space_group_name_H-M_alt        'P 21 21 2'
_space_group_name_Hall           'P 2 2ab'

_shelx_space_group_comment       
;
The symmetry employed for this shelxl refinement is uniquely defined
by the following loop, which should always be used as a source of
symmetry information in preference to the above space-group names.
They are only intended as comments.
;

loop_
_space_group_symop_operation_xyz
'x, y, z'
'-x, -y, z'
'x+1/2, -y+1/2, -z'
'-x+1/2, y+1/2, -z'

_cell_length_a                   12.91998(13)
_cell_length_b                   18.73733(15)
_cell_length_c                   7.59349(7)
_cell_angle_alpha                90
_cell_angle_beta                 90
_cell_angle_gamma                90
_cell_volume                     1838.28(3)
_cell_formula_units_Z            4
_cell_measurement_temperature    200(2)
_cell_measurement_reflns_used    16147
_cell_measurement_theta_min      2.34
_cell_measurement_theta_max      71.99

_exptl_crystal_description       block
_exptl_crystal_colour            colorless
_exptl_crystal_density_meas      ?
_exptl_crystal_density_method    ?
_exptl_crystal_density_diffrn    1.201
_exptl_crystal_F_000             720
_exptl_transmission_factor_min   ?
_exptl_transmission_factor_max   ?
_exptl_crystal_size_max          0.36
_exptl_crystal_size_mid          0.35
_exptl_crystal_size_min          0.27
_exptl_absorpt_coefficient_mu    0.656
_shelx_estimated_absorpt_T_min   ?
_shelx_estimated_absorpt_T_max   ?
_exptl_absorpt_correction_type   analytical
_exptl_absorpt_correction_T_min  0.824
_exptl_absorpt_correction_T_max  0.870
_exptl_absorpt_process_details   
;
CrysAlisPro, Agilent Technologies,
Version 1.171.36.32 (release 02-08-2013 CrysAlis171 .NET)
(compiled Aug  2 2013,16:46:58)
Analytical numeric absorption correction using a multifaceted crystal
			model based on expressions derived by R.C. Clark & J.S. Reid.
(Clark, R. C. & Reid, J. S. (1995). Acta Cryst. A51, 887-897)
;
_exptl_absorpt_special_details   ?
_diffrn_ambient_temperature      200(2)
_diffrn_radiation_wavelength     1.54178
_diffrn_radiation_type           CuK\a
_diffrn_radiation_source         'SuperNova (Cu) X-ray Source'
_diffrn_radiation_monochromator  mirror
_diffrn_measurement_device_type  'SuperNova, Dual, Cu at zero, Atlas'
_diffrn_measurement_method       '\w scans'
_diffrn_standards_number         .
_diffrn_standards_interval_time  .
_diffrn_standards_decay_%        .
_diffrn_reflns_number            24088
_diffrn_reflns_av_unetI/netI     0.0251
_diffrn_reflns_av_R_equivalents  0.0593
_diffrn_reflns_limit_h_min       -15
_diffrn_reflns_limit_h_max       15
_diffrn_reflns_limit_k_min       -23
_diffrn_reflns_limit_k_max       23
_diffrn_reflns_limit_l_min       -8
_diffrn_reflns_limit_l_max       9
_diffrn_reflns_theta_min         4.156
_diffrn_reflns_theta_max         71.887
_diffrn_reflns_theta_full        67.679
_diffrn_measured_fraction_theta_max 1.000
_diffrn_measured_fraction_theta_full 0.999
_diffrn_reflns_Laue_measured_fraction_max 1.000
_diffrn_reflns_Laue_measured_fraction_full 0.999
_diffrn_reflns_point_group_measured_fraction_max 1.000
_diffrn_reflns_point_group_measured_fraction_full 1.000
_reflns_number_total             3624
_reflns_number_gt                3507
_reflns_threshold_expression     'I > 2\s(I)'
_reflns_Friedel_coverage         0.735
_reflns_Friedel_fraction_max     1.000
_reflns_Friedel_fraction_full    1.000

_reflns_special_details          
;
 Reflections were merged by SHELXL according to the crystal
 class for the calculation of statistics and refinement.
 
 _reflns_Friedel_fraction is defined as the number of unique
 Friedel pairs measured divided by the number that would be
 possible theoretically, ignoring centric projections and
 systematic absences.
;

_computing_data_collection       
;
CrysAlisPro, Agilent Technologies,
Version 1.171.36.32 (release 02-08-2013 CrysAlis171 .NET)
(compiled Aug  2 2013,16:46:58)
;
_computing_cell_refinement       
;
CrysAlisPro, Agilent Technologies,
Version 1.171.36.32 (release 02-08-2013 CrysAlis171 .NET)
(compiled Aug  2 2013,16:46:58)
;
_computing_data_reduction        
;
CrysAlisPro, Agilent Technologies,
Version 1.171.36.32 (release 02-08-2013 CrysAlis171 .NET)
(compiled Aug  2 2013,16:46:58)
;
_computing_structure_solution    'SHELXS-2014/7 (Sheldrick, 2015)'
_computing_structure_refinement  'SHELXL-2014/7 (Sheldrick, 2015)'
_computing_molecular_graphics    'SHELXTL v6.10 (Sheldrick, 2008)'
_computing_publication_material  'SHELXTL v6.10 (Sheldrick, 2008)'
_refine_special_details          
;
 Refined as a 2-component inversion twin.
;
_refine_ls_structure_factor_coef Fsqd
_refine_ls_matrix_type           full
_refine_ls_weighting_scheme      calc
_refine_ls_weighting_details     
'w=1/[\s^2^(Fo^2^)+(0.0729P)^2^+0.3775P] where P=(Fo^2^+2Fc^2^)/3'
_atom_sites_solution_primary     direct
_atom_sites_solution_secondary   difmap
_atom_sites_solution_hydrogens   geom
_refine_ls_hydrogen_treatment    constr
_refine_ls_extinction_method     none
_refine_ls_extinction_coef       .
_refine_ls_abs_structure_details 
;
 Refined as an inversion twin.
;
_refine_ls_abs_structure_Flack   -0.7(4)
_chemical_absolute_configuration .
_refine_ls_number_reflns         3624
_refine_ls_number_parameters     441
_refine_ls_number_restraints     862
_refine_ls_R_factor_all          0.0493
_refine_ls_R_factor_gt           0.0485
_refine_ls_wR_factor_ref         0.1318
_refine_ls_wR_factor_gt          0.1309
_refine_ls_goodness_of_fit_ref   1.027
_refine_ls_restrained_S_all      1.033
_refine_ls_shift/su_max          0.000
_refine_ls_shift/su_mean         0.000

loop_
_atom_site_label
_atom_site_type_symbol
_atom_site_fract_x
_atom_site_fract_y
_atom_site_fract_z
_atom_site_U_iso_or_equiv
_atom_site_adp_type
_atom_site_occupancy
_atom_site_site_symmetry_order
_atom_site_calc_flag
_atom_site_refinement_flags_posn
_atom_site_refinement_flags_adp
_atom_site_refinement_flags_occupancy
_atom_site_disorder_assembly
_atom_site_disorder_group
C1 C 0.2400(7) -0.0378(4) 0.5387(12) 0.0471(17) Uani 0.643(5) 1 d D U P A 1
H1A H 0.2501 -0.0076 0.4332 0.056 Uiso 0.643(5) 1 calc R U P A 1
H1B H 0.3048 -0.0649 0.5580 0.056 Uiso 0.643(5) 1 calc R U P A 1
C2 C 0.1528(7) -0.0908(5) 0.5013(15) 0.056(2) Uani 0.643(5) 1 d D U P A 1
H2A H 0.0906 -0.0646 0.4610 0.067 Uiso 0.643(5) 1 calc R U P A 1
H2B H 0.1742 -0.1237 0.4060 0.067 Uiso 0.643(5) 1 calc R U P A 1
C3 C 0.127(2) -0.1331(8) 0.6631(16) 0.055(2) Uani 0.643(5) 1 d D U P A 1
C4 C 0.1562(9) -0.1022(6) 0.8299(16) 0.056(2) Uani 0.643(5) 1 d D U P A 1
H4 H 0.1568 -0.1327 0.9299 0.067 Uiso 0.643(5) 1 calc R U P A 1
C5 C 0.1831(9) -0.0325(5) 0.8545(13) 0.0479(18) Uani 0.643(5) 1 d D U P A 1
C6 C 0.2078(7) -0.0105(5) 1.0466(9) 0.0625(19) Uani 0.643(5) 1 d D U P A 1
H6A H 0.1550 0.0243 1.0861 0.075 Uiso 0.643(5) 1 calc R U P A 1
H6B H 0.2018 -0.0533 1.1227 0.075 Uiso 0.643(5) 1 calc R U P A 1
C7 C 0.3141(6) 0.0220(4) 1.0734(10) 0.0551(17) Uani 0.643(5) 1 d D U P A 1
H7A H 0.3677 -0.0154 1.0607 0.066 Uiso 0.643(5) 1 calc R U P A 1
H7B H 0.3192 0.0419 1.1938 0.066 Uiso 0.643(5) 1 calc R U P A 1
C8 C 0.3332(9) 0.0811(6) 0.9385(12) 0.0439(19) Uani 0.643(5) 1 d D U P A 1
H8 H 0.2806 0.1198 0.9541 0.053 Uiso 0.643(5) 1 calc R U P A 1
C9 C 0.3243(10) 0.0497(8) 0.7520(14) 0.0363(15) Uani 0.643(5) 1 d D U P A 1
H9 H 0.3762 0.0101 0.7530 0.044 Uiso 0.643(5) 1 calc R U P A 1
C10 C 0.2216(8) 0.0111(5) 0.6987(12) 0.0435(16) Uani 0.643(5) 1 d D U P A 1
C11 C 0.3633(7) 0.0986(5) 0.6019(13) 0.0477(19) Uani 0.643(5) 1 d D U P A 1
H11A H 0.3736 0.0696 0.4945 0.057 Uiso 0.643(5) 1 calc R U P A 1
H11B H 0.3096 0.1348 0.5757 0.057 Uiso 0.643(5) 1 calc R U P A 1
C12 C 0.4652(7) 0.1370(6) 0.6471(14) 0.0458(18) Uani 0.643(5) 1 d D U P A 1
H12A H 0.5227 0.1023 0.6391 0.055 Uiso 0.643(5) 1 calc R U P A 1
H12B H 0.4777 0.1747 0.5583 0.055 Uiso 0.643(5) 1 calc R U P A 1
C13 C 0.4660(8) 0.1705(5) 0.8290(14) 0.0394(15) Uani 0.643(5) 1 d D U P A 1
C14 C 0.4415(7) 0.1117(5) 0.9628(13) 0.0385(16) Uani 0.643(5) 1 d D U P A 1
H14 H 0.4903 0.0717 0.9360 0.046 Uiso 0.643(5) 1 calc R U P A 1
C15 C 0.4752(6) 0.1415(4) 1.1421(10) 0.0545(16) Uani 0.643(5) 1 d D U P A 1
H15A H 0.5041 0.1033 1.2176 0.065 Uiso 0.643(5) 1 calc R U P A 1
H15B H 0.4161 0.1640 1.2039 0.065 Uiso 0.643(5) 1 calc R U P A 1
C16 C 0.5595(8) 0.1979(6) 1.0963(14) 0.068(2) Uani 0.643(5) 1 d D U P A 1
H16 H 0.5451 0.2473 1.1397 0.081 Uiso 0.643(5) 1 calc R U P A 1
C17 C 0.5766(8) 0.1915(6) 0.8951(14) 0.0479(17) Uani 0.643(5) 1 d D U P A 1
H17 H 0.6248 0.1507 0.8721 0.057 Uiso 0.643(5) 1 calc R U P A 1
C18 C 0.3950(10) 0.2355(5) 0.8549(14) 0.060(2) Uani 0.643(5) 1 d D U P A 1
H18A H 0.4184 0.2746 0.7792 0.090 Uiso 0.643(5) 1 calc R U P A 1
H18B H 0.3975 0.2507 0.9783 0.090 Uiso 0.643(5) 1 calc R U P A 1
H18C H 0.3238 0.2225 0.8239 0.090 Uiso 0.643(5) 1 calc R U P A 1
C19 C 0.1354(8) 0.0652(5) 0.6515(14) 0.071(2) Uani 0.643(5) 1 d D U P A 1
H19A H 0.0680 0.0413 0.6545 0.106 Uiso 0.643(5) 1 calc R U P A 1
H19B H 0.1478 0.0843 0.5331 0.106 Uiso 0.643(5) 1 calc R U P A 1
H19C H 0.1358 0.1044 0.7369 0.106 Uiso 0.643(5) 1 calc R U P A 1
C20 C 0.6209(10) 0.2584(5) 0.8091(15) 0.063(2) Uani 0.643(5) 1 d D U P A 1
C21 C 0.6541(9) 0.2547(5) 0.6208(13) 0.071(2) Uani 0.643(5) 1 d D U P A 1
H21A H 0.6010 0.2766 0.5461 0.107 Uiso 0.643(5) 1 calc R U P A 1
H21B H 0.6633 0.2047 0.5866 0.107 Uiso 0.643(5) 1 calc R U P A 1
H21C H 0.7196 0.2803 0.6062 0.107 Uiso 0.643(5) 1 calc R U P A 1
O1 O 0.0946(14) -0.1942(7) 0.649(3) 0.078(4) Uani 0.643(5) 1 d D U P A 1
O2 O 0.6299(7) 0.3134(5) 0.8943(14) 0.091(2) Uani 0.643(5) 1 d D U P A 1
F1 F 0.6447(3) 0.1636(2) 1.1767(5) 0.0945(14) Uani 0.643(5) 1 d D U P A 1
C1' C 0.2192(12) -0.0199(8) 0.539(2) 0.046(3) Uani 0.357(5) 1 d D U P A 2
H1'1 H 0.2866 -0.0445 0.5267 0.055 Uiso 0.357(5) 1 calc R U P A 2
H1'2 H 0.2154 0.0173 0.4466 0.055 Uiso 0.357(5) 1 calc R U P A 2
C2' C 0.1326(13) -0.0739(8) 0.509(2) 0.049(3) Uani 0.357(5) 1 d D U P A 2
H2'1 H 0.0663 -0.0478 0.4976 0.059 Uiso 0.357(5) 1 calc R U P A 2
H2'2 H 0.1454 -0.0987 0.3959 0.059 Uiso 0.357(5) 1 calc R U P A 2
C3' C 0.122(4) -0.1280(15) 0.650(3) 0.054(3) Uani 0.357(5) 1 d D U P A 2
C4' C 0.1341(16) -0.0985(11) 0.829(3) 0.051(3) Uani 0.357(5) 1 d D U P A 2
H4' H 0.0983 -0.1196 0.9247 0.061 Uiso 0.357(5) 1 calc R U P A 2
C5' C 0.1964(18) -0.0412(9) 0.856(2) 0.050(3) Uani 0.357(5) 1 d D U P A 2
C6' C 0.1767(10) 0.0056(7) 1.0191(18) 0.053(3) Uani 0.357(5) 1 d D U P A 2
H6'1 H 0.1259 0.0436 0.9919 0.063 Uiso 0.357(5) 1 calc R U P A 2
H6'2 H 0.1498 -0.0236 1.1178 0.063 Uiso 0.357(5) 1 calc R U P A 2
C7' C 0.2820(10) 0.0380(7) 1.067(2) 0.050(3) Uani 0.357(5) 1 d D U P A 2
H7'1 H 0.2755 0.0655 1.1773 0.060 Uiso 0.357(5) 1 calc R U P A 2
H7'2 H 0.3326 -0.0009 1.0865 0.060 Uiso 0.357(5) 1 calc R U P A 2
C8' C 0.3218(17) 0.0868(12) 0.922(2) 0.044(3) Uani 0.357(5) 1 d D U P A 2
H8' H 0.2717 0.1273 0.9115 0.053 Uiso 0.357(5) 1 calc R U P A 2
C9' C 0.3250(19) 0.0499(14) 0.743(2) 0.038(3) Uani 0.357(5) 1 d D U P A 2
H9' H 0.3816 0.0136 0.7362 0.045 Uiso 0.357(5) 1 calc R U P A 2
C10' C 0.2152(15) 0.0157(10) 0.716(2) 0.044(3) Uani 0.357(5) 1 d D U P A 2
C11' C 0.3436(12) 0.1132(8) 0.617(2) 0.040(3) Uani 0.357(5) 1 d D U P A 2
H11C H 0.3334 0.0968 0.4939 0.048 Uiso 0.357(5) 1 calc R U P A 2
H11D H 0.2916 0.1508 0.6407 0.048 Uiso 0.357(5) 1 calc R U P A 2
C12' C 0.4520(13) 0.1454(10) 0.634(3) 0.046(3) Uani 0.357(5) 1 d D U P A 2
H12' H 0.4593 0.1849 0.5460 0.055 Uiso 0.357(5) 1 calc R U P A 2
C13' C 0.4609(16) 0.1762(11) 0.817(3) 0.043(3) Uani 0.357(5) 1 d D U P A 2
C14' C 0.4275(16) 0.1191(11) 0.951(2) 0.045(3) Uani 0.357(5) 1 d D U P A 2
H14' H 0.4790 0.0794 0.9434 0.054 Uiso 0.357(5) 1 calc R U P A 2
C15' C 0.4481(11) 0.1594(8) 1.124(2) 0.059(3) Uani 0.357(5) 1 d D U P A 2
H15C H 0.4407 0.1277 1.2280 0.071 Uiso 0.357(5) 1 calc R U P A 2
H15D H 0.4019 0.2012 1.1378 0.071 Uiso 0.357(5) 1 calc R U P A 2
C16' C 0.5673(15) 0.1831(11) 1.093(3) 0.063(3) Uani 0.357(5) 1 d D U P A 2
H16A H 0.5850 0.2263 1.1620 0.075 Uiso 0.357(5) 1 calc R U P A 2
H16B H 0.6160 0.1442 1.1242 0.075 Uiso 0.357(5) 1 calc R U P A 2
C17' C 0.5672(17) 0.1982(12) 0.893(3) 0.054(3) Uani 0.357(5) 1 d D U P A 2
H17' H 0.6178 0.1635 0.8420 0.065 Uiso 0.357(5) 1 calc R U P A 2
C18' C 0.3873(19) 0.2403(11) 0.795(2) 0.063(4) Uani 0.357(5) 1 d D U P A 2
H18D H 0.4095 0.2692 0.6946 0.095 Uiso 0.357(5) 1 calc R U P A 2
H18E H 0.3890 0.2695 0.9024 0.095 Uiso 0.357(5) 1 calc R U P A 2
H18F H 0.3167 0.2230 0.7753 0.095 Uiso 0.357(5) 1 calc R U P A 2
C19' C 0.1292(13) 0.0719(9) 0.7252(18) 0.052(3) Uani 0.357(5) 1 d D U P A 2
H19D H 0.1388 0.1069 0.6306 0.079 Uiso 0.357(5) 1 calc R U P A 2
H19E H 0.1320 0.0963 0.8394 0.079 Uiso 0.357(5) 1 calc R U P A 2
H19F H 0.0617 0.0487 0.7116 0.079 Uiso 0.357(5) 1 calc R U P A 2
C20' C 0.6068(19) 0.2711(10) 0.840(3) 0.060(3) Uani 0.357(5) 1 d D U P A 2
C21' C 0.653(2) 0.2764(10) 0.661(3) 0.085(5) Uani 0.357(5) 1 d D U P A 2
H21D H 0.5984 0.2709 0.5719 0.128 Uiso 0.357(5) 1 calc R U P A 2
H21E H 0.7047 0.2387 0.6453 0.128 Uiso 0.357(5) 1 calc R U P A 2
H21F H 0.6860 0.3231 0.6465 0.128 Uiso 0.357(5) 1 calc R U P A 2
O1' O 0.076(2) -0.1851(12) 0.634(5) 0.060(4) Uani 0.357(5) 1 d D U P A 2
O2' O 0.5937(14) 0.3235(10) 0.927(3) 0.099(5) Uani 0.357(5) 1 d D U P A 2
F2 F 0.5274(4) 0.0943(3) 0.6002(6) 0.0597(15) Uani 0.357(5) 1 d D U P A 2

loop_
_atom_site_aniso_label
_atom_site_aniso_U_11
_atom_site_aniso_U_22
_atom_site_aniso_U_33
_atom_site_aniso_U_23
_atom_site_aniso_U_13
_atom_site_aniso_U_12
C1 0.050(4) 0.053(4) 0.038(2) 0.009(3) -0.001(2) -0.015(3)
C2 0.055(4) 0.052(4) 0.060(3) 0.004(3) -0.007(3) -0.017(3)
C3 0.061(4) 0.043(3) 0.063(3) 0.010(3) 0.006(3) -0.013(3)
C4 0.067(5) 0.047(3) 0.053(3) 0.012(2) 0.012(3) -0.016(3)
C5 0.053(3) 0.038(3) 0.053(3) 0.003(2) 0.017(2) -0.006(2)
C6 0.079(4) 0.065(4) 0.044(3) -0.003(3) 0.023(3) -0.024(3)
C7 0.077(4) 0.056(4) 0.032(2) -0.001(2) 0.016(3) -0.020(3)
C8 0.053(3) 0.036(3) 0.043(3) -0.008(2) 0.016(2) -0.001(2)
C9 0.037(3) 0.034(3) 0.037(3) 0.010(3) 0.006(3) -0.002(3)
C10 0.038(3) 0.037(3) 0.055(3) 0.017(3) 0.005(2) -0.005(2)
C11 0.044(4) 0.051(4) 0.048(3) 0.019(3) -0.006(2) -0.013(3)
C12 0.044(3) 0.054(3) 0.040(3) 0.017(3) -0.001(2) -0.017(3)
C13 0.039(2) 0.028(3) 0.051(3) 0.003(2) 0.001(2) 0.004(2)
C14 0.049(3) 0.033(3) 0.033(2) 0.0015(19) 0.006(2) -0.003(2)
C15 0.074(4) 0.049(3) 0.041(3) -0.009(2) 0.001(2) -0.004(3)
C16 0.092(4) 0.056(5) 0.056(3) -0.012(3) -0.003(3) -0.021(3)
C17 0.048(3) 0.042(3) 0.054(3) 0.004(2) -0.010(2) -0.008(2)
C18 0.056(3) 0.031(3) 0.093(6) 0.012(4) -0.007(4) 0.004(2)
C19 0.044(3) 0.048(3) 0.121(7) 0.018(5) -0.010(5) -0.007(3)
C20 0.060(4) 0.050(4) 0.078(5) 0.001(3) -0.014(3) -0.015(3)
C21 0.070(4) 0.059(5) 0.085(5) 0.021(4) -0.001(4) -0.029(4)
O1 0.099(10) 0.047(4) 0.088(5) 0.002(3) 0.001(6) -0.024(5)
O2 0.100(6) 0.060(4) 0.112(5) -0.009(3) -0.008(4) -0.039(4)
F1 0.109(3) 0.116(3) 0.0589(18) 0.0062(18) -0.0319(19) -0.021(2)
C1' 0.044(5) 0.048(5) 0.045(4) 0.009(4) -0.003(4) -0.012(4)
C2' 0.051(5) 0.049(6) 0.049(4) 0.003(4) -0.003(4) -0.012(4)
C3' 0.055(5) 0.046(5) 0.061(5) -0.002(5) -0.001(5) -0.008(5)
C4' 0.052(6) 0.040(4) 0.059(5) 0.007(4) 0.015(4) -0.007(4)
C5' 0.058(5) 0.045(5) 0.048(4) 0.003(4) 0.019(4) -0.014(4)
C6' 0.059(5) 0.048(4) 0.051(5) 0.007(4) 0.022(4) -0.013(4)
C7' 0.064(5) 0.044(5) 0.042(4) -0.002(3) 0.019(4) -0.002(4)
C8' 0.051(5) 0.035(4) 0.046(4) 0.006(3) 0.016(4) -0.007(4)
C9' 0.040(5) 0.038(5) 0.035(4) 0.002(4) 0.001(4) -0.002(5)
C10' 0.042(4) 0.041(4) 0.050(4) 0.000(4) 0.004(4) -0.010(4)
C11' 0.037(5) 0.041(5) 0.043(4) 0.011(4) -0.006(4) -0.004(4)
C12' 0.045(5) 0.049(5) 0.042(5) 0.013(4) -0.006(4) -0.006(4)
C13' 0.044(4) 0.037(5) 0.050(4) 0.009(4) 0.003(4) -0.010(4)
C14' 0.061(5) 0.037(4) 0.038(4) -0.008(4) 0.006(4) 0.002(4)
C15' 0.081(6) 0.051(5) 0.045(4) -0.003(4) 0.005(5) -0.012(4)
C16' 0.086(5) 0.042(5) 0.060(5) -0.010(4) -0.011(5) -0.015(4)
C17' 0.057(5) 0.048(5) 0.057(5) -0.003(4) -0.001(4) -0.009(4)
C18' 0.062(7) 0.039(5) 0.088(10) 0.026(7) 0.006(8) 0.016(4)
C19' 0.033(4) 0.050(5) 0.075(7) -0.002(6) 0.003(5) -0.003(4)
C20' 0.055(6) 0.051(6) 0.075(6) 0.001(5) -0.001(5) -0.026(5)
C21' 0.099(8) 0.065(9) 0.092(10) 0.009(7) 0.008(8) -0.036(8)
O1' 0.062(6) 0.043(6) 0.076(7) -0.004(5) 0.000(5) -0.010(5)
O2' 0.099(10) 0.059(6) 0.138(10) -0.019(5) 0.023(7) -0.035(7)
F2 0.054(3) 0.068(3) 0.058(3) -0.001(2) 0.009(2) -0.006(2)

_geom_special_details            
;
 All esds (except the esd in the dihedral angle between two l.s. planes)
 are estimated using the full covariance matrix.  The cell esds are taken
 into account individually in the estimation of esds in distances, angles
 and torsion angles; correlations between esds in cell parameters are only
 used when they are defined by crystal symmetry.  An approximate (isotropic)
 treatment of cell esds is used for estimating esds involving l.s. planes.
;

loop_
_geom_bond_atom_site_label_1
_geom_bond_atom_site_label_2
_geom_bond_distance
_geom_bond_site_symmetry_2
_geom_bond_publ_flag
C1 C2 1.529(9) . ?
C1 C10 1.541(10) . ?
C1 H1A 0.9900 . ?
C1 H1B 0.9900 . ?
C2 C3 1.500(10) . ?
C2 H2A 0.9900 . ?
C2 H2B 0.9900 . ?
C3 O1 1.223(10) . ?
C3 C4 1.443(10) . ?
C4 C5 1.365(10) . ?
C4 H4 0.9500 . ?
C5 C10 1.521(9) . ?
C5 C6 1.549(10) . ?
C6 C7 1.517(9) . ?
C6 H6A 0.9900 . ?
C6 H6B 0.9900 . ?
C7 C8 1.528(10) . ?
C7 H7A 0.9900 . ?
C7 H7B 0.9900 . ?
C8 C14 1.523(9) . ?
C8 C9 1.538(9) . ?
C8 H8 1.0000 . ?
C9 C11 1.546(9) . ?
C9 C10 1.565(9) . ?
C9 H9 1.0000 . ?
C10 C19 1.549(10) . ?
C11 C12 1.538(9) . ?
C11 H11A 0.9900 . ?
C11 H11B 0.9900 . ?
C12 C13 1.518(9) . ?
C12 H12A 0.9900 . ?
C12 H12B 0.9900 . ?
C13 C14 1.532(9) . ?
C13 C18 1.536(10) . ?
C13 C17 1.565(9) . ?
C14 C15 1.536(9) . ?
C14 H14 1.0000 . ?
C15 C16 1.557(11) . ?
C15 H15A 0.9900 . ?
C15 H15B 0.9900 . ?
C16 F1 1.414(10) . ?
C16 C17 1.549(11) . ?
C16 H16 1.0000 . ?
C17 C20 1.525(9) . ?
C17 H17 1.0000 . ?
C18 H18A 0.9800 . ?
C18 H18B 0.9800 . ?
C18 H18C 0.9800 . ?
C19 H19A 0.9800 . ?
C19 H19B 0.9800 . ?
C19 H19C 0.9800 . ?
C20 O2 1.223(10) . ?
C20 C21 1.495(11) . ?
C21 H21A 0.9800 . ?
C21 H21B 0.9800 . ?
C21 H21C 0.9800 . ?
C1' C10' 1.501(16) . ?
C1' C2' 1.526(15) . ?
C1' H1'1 0.9900 . ?
C1' H1'2 0.9900 . ?
C2' C3' 1.483(18) . ?
C2' H2'1 0.9900 . ?
C2' H2'2 0.9900 . ?
C3' O1' 1.233(17) . ?
C3' C4' 1.472(18) . ?
C4' C5' 1.357(17) . ?
C4' H4' 0.9500 . ?
C5' C10' 1.526(17) . ?
C5' C6' 1.537(17) . ?
C6' C7' 1.532(15) . ?
C6' H6'1 0.9900 . ?
C6' H6'2 0.9900 . ?
C7' C8' 1.520(16) . ?
C7' H7'1 0.9900 . ?
C7' H7'2 0.9900 . ?
C8' C14' 1.510(16) . ?
C8' C9' 1.523(18) . ?
C8' H8' 1.0000 . ?
C9' C11' 1.545(19) . ?
C9' C10' 1.571(17) . ?
C9' H9' 1.0000 . ?
C10' C19' 1.533(18) . ?
C11' C12' 1.530(17) . ?
C11' H11C 0.9900 . ?
C11' H11D 0.9900 . ?
C12' F2 1.390(13) . ?
C12' C13' 1.510(17) . ?
C12' H12' 1.0000 . ?
C13' C14' 1.537(16) . ?
C13' C18' 1.540(18) . ?
C13' C17' 1.547(17) . ?
C14' C15' 1.543(16) . ?
C14' H14' 1.0000 . ?
C15' C16' 1.621(18) . ?
C15' H15C 0.9900 . ?
C15' H15D 0.9900 . ?
C16' C17' 1.547(18) . ?
C16' H16A 0.9900 . ?
C16' H16B 0.9900 . ?
C17' C20' 1.515(17) . ?
C17' H17' 1.0000 . ?
C18' H18D 0.9800 . ?
C18' H18E 0.9800 . ?
C18' H18F 0.9800 . ?
C19' H19D 0.9800 . ?
C19' H19E 0.9800 . ?
C19' H19F 0.9800 . ?
C20' O2' 1.197(18) . ?
C20' C21' 1.487(18) . ?
C21' H21D 0.9800 . ?
C21' H21E 0.9800 . ?
C21' H21F 0.9800 . ?

loop_
_geom_angle_atom_site_label_1
_geom_angle_atom_site_label_2
_geom_angle_atom_site_label_3
_geom_angle
_geom_angle_site_symmetry_1
_geom_angle_site_symmetry_3
_geom_angle_publ_flag
C2 C1 C10 114.8(7) . . ?
C2 C1 H1A 108.6 . . ?
C10 C1 H1A 108.6 . . ?
C2 C1 H1B 108.6 . . ?
C10 C1 H1B 108.6 . . ?
H1A C1 H1B 107.5 . . ?
C3 C2 C1 110.9(8) . . ?
C3 C2 H2A 109.5 . . ?
C1 C2 H2A 109.5 . . ?
C3 C2 H2B 109.5 . . ?
C1 C2 H2B 109.5 . . ?
H2A C2 H2B 108.1 . . ?
O1 C3 C4 123.0(12) . . ?
O1 C3 C2 119.8(13) . . ?
C4 C3 C2 116.6(9) . . ?
C5 C4 C3 124.8(10) . . ?
C5 C4 H4 117.6 . . ?
C3 C4 H4 117.6 . . ?
C4 C5 C10 119.4(9) . . ?
C4 C5 C6 115.8(9) . . ?
C10 C5 C6 121.5(7) . . ?
C7 C6 C5 114.8(7) . . ?
C7 C6 H6A 108.6 . . ?
C5 C6 H6A 108.6 . . ?
C7 C6 H6B 108.6 . . ?
C5 C6 H6B 108.6 . . ?
H6A C6 H6B 107.5 . . ?
C6 C7 C8 110.3(7) . . ?
C6 C7 H7A 109.6 . . ?
C8 C7 H7A 109.6 . . ?
C6 C7 H7B 109.6 . . ?
C8 C7 H7B 109.6 . . ?
H7A C7 H7B 108.1 . . ?
C14 C8 C7 109.8(8) . . ?
C14 C8 C9 108.9(8) . . ?
C7 C8 C9 109.2(8) . . ?
C14 C8 H8 109.6 . . ?
C7 C8 H8 109.6 . . ?
C9 C8 H8 109.6 . . ?
C8 C9 C11 115.4(8) . . ?
C8 C9 C10 118.5(8) . . ?
C11 C9 C10 111.1(8) . . ?
C8 C9 H9 103.1 . . ?
C11 C9 H9 103.1 . . ?
C10 C9 H9 103.1 . . ?
C5 C10 C1 110.1(7) . . ?
C5 C10 C19 107.2(8) . . ?
C1 C10 C19 108.5(7) . . ?
C5 C10 C9 109.0(7) . . ?
C1 C10 C9 110.4(8) . . ?
C19 C10 C9 111.5(8) . . ?
C12 C11 C9 113.0(8) . . ?
C12 C11 H11A 109.0 . . ?
C9 C11 H11A 109.0 . . ?
C12 C11 H11B 109.0 . . ?
C9 C11 H11B 109.0 . . ?
H11A C11 H11B 107.8 . . ?
C13 C12 C11 113.7(7) . . ?
C13 C12 H12A 108.8 . . ?
C11 C12 H12A 108.8 . . ?
C13 C12 H12B 108.8 . . ?
C11 C12 H12B 108.8 . . ?
H12A C12 H12B 107.7 . . ?
C12 C13 C14 107.7(7) . . ?
C12 C13 C18 116.1(8) . . ?
C14 C13 C18 111.2(8) . . ?
C12 C13 C17 113.7(8) . . ?
C14 C13 C17 99.0(6) . . ?
C18 C13 C17 107.8(8) . . ?
C8 C14 C13 112.4(7) . . ?
C8 C14 C15 120.3(7) . . ?
C13 C14 C15 105.5(6) . . ?
C8 C14 H14 105.9 . . ?
C13 C14 H14 105.9 . . ?
C15 C14 H14 105.9 . . ?
C14 C15 C16 104.3(6) . . ?
C14 C15 H15A 110.9 . . ?
C16 C15 H15A 110.9 . . ?
C14 C15 H15B 110.9 . . ?
C16 C15 H15B 110.9 . . ?
H15A C15 H15B 108.9 . . ?
F1 C16 C17 106.2(9) . . ?
F1 C16 C15 98.0(7) . . ?
C17 C16 C15 105.5(7) . . ?
F1 C16 H16 115.1 . . ?
C17 C16 H16 115.1 . . ?
C15 C16 H16 115.1 . . ?
C20 C17 C16 114.3(9) . . ?
C20 C17 C13 114.3(8) . . ?
C16 C17 C13 101.8(7) . . ?
C20 C17 H17 108.7 . . ?
C16 C17 H17 108.7 . . ?
C13 C17 H17 108.7 . . ?
C13 C18 H18A 109.5 . . ?
C13 C18 H18B 109.5 . . ?
H18A C18 H18B 109.5 . . ?
C13 C18 H18C 109.5 . . ?
H18A C18 H18C 109.5 . . ?
H18B C18 H18C 109.5 . . ?
C10 C19 H19A 109.5 . . ?
C10 C19 H19B 109.5 . . ?
H19A C19 H19B 109.5 . . ?
C10 C19 H19C 109.5 . . ?
H19A C19 H19C 109.5 . . ?
H19B C19 H19C 109.5 . . ?
O2 C20 C21 121.2(9) . . ?
O2 C20 C17 120.2(9) . . ?
C21 C20 C17 118.6(8) . . ?
C20 C21 H21A 109.5 . . ?
C20 C21 H21B 109.5 . . ?
H21A C21 H21B 109.5 . . ?
C20 C21 H21C 109.5 . . ?
H21A C21 H21C 109.5 . . ?
H21B C21 H21C 109.5 . . ?
C10' C1' C2' 113.8(13) . . ?
C10' C1' H1'1 108.8 . . ?
C2' C1' H1'1 108.8 . . ?
C10' C1' H1'2 108.8 . . ?
C2' C1' H1'2 108.8 . . ?
H1'1 C1' H1'2 107.7 . . ?
C3' C2' C1' 114.3(15) . . ?
C3' C2' H2'1 108.7 . . ?
C1' C2' H2'1 108.7 . . ?
C3' C2' H2'2 108.7 . . ?
C1' C2' H2'2 108.7 . . ?
H2'1 C2' H2'2 107.6 . . ?
O1' C3' C4' 118(2) . . ?
O1' C3' C2' 124(2) . . ?
C4' C3' C2' 113.6(17) . . ?
C5' C4' C3' 120.1(19) . . ?
C5' C4' H4' 120.0 . . ?
C3' C4' H4' 120.0 . . ?
C4' C5' C10' 122.6(17) . . ?
C4' C5' C6' 118.5(18) . . ?
C10' C5' C6' 100.9(13) . . ?
C7' C6' C5' 105.6(12) . . ?
C7' C6' H6'1 110.6 . . ?
C5' C6' H6'1 110.6 . . ?
C7' C6' H6'2 110.6 . . ?
C5' C6' H6'2 110.6 . . ?
H6'1 C6' H6'2 108.8 . . ?
C8' C7' C6' 111.6(12) . . ?
C8' C7' H7'1 109.3 . . ?
C6' C7' H7'1 109.3 . . ?
C8' C7' H7'2 109.3 . . ?
C6' C7' H7'2 109.3 . . ?
H7'1 C7' H7'2 108.0 . . ?
C14' C8' C7' 116.2(14) . . ?
C14' C8' C9' 106.7(15) . . ?
C7' C8' C9' 112.3(15) . . ?
C14' C8' H8' 107.1 . . ?
C7' C8' H8' 107.1 . . ?
C9' C8' H8' 107.1 . . ?
C8' C9' C11' 102.1(17) . . ?
C8' C9' C10' 106.1(16) . . ?
C11' C9' C10' 111.9(17) . . ?
C8' C9' H9' 112.1 . . ?
C11' C9' H9' 112.1 . . ?
C10' C9' H9' 112.1 . . ?
C1' C10' C5' 108.7(13) . . ?
C1' C10' C19' 111.8(13) . . ?
C5' C10' C19' 109.5(15) . . ?
C1' C10' C9' 105.5(14) . . ?
C5' C10' C9' 109.8(15) . . ?
C19' C10' C9' 111.6(16) . . ?
C12' C11' C9' 113.1(14) . . ?
C12' C11' H11C 109.0 . . ?
C9' C11' H11C 109.0 . . ?
C12' C11' H11D 109.0 . . ?
C9' C11' H11D 109.0 . . ?
H11C C11' H11D 107.8 . . ?
F2 C12' C13' 112.2(15) . . ?
F2 C12' C11' 110.8(13) . . ?
C13' C12' C11' 107.3(14) . . ?
F2 C12' H12' 108.8 . . ?
C13' C12' H12' 108.8 . . ?
C11' C12' H12' 108.8 . . ?
C12' C13' C14' 108.8(14) . . ?
C12' C13' C18' 98.8(14) . . ?
C14' C13' C18' 116.1(16) . . ?
C12' C13' C17' 120.9(16) . . ?
C14' C13' C17' 100.8(12) . . ?
C18' C13' C17' 112.3(16) . . ?
C8' C14' C13' 115.9(14) . . ?
C8' C14' C15' 118.4(15) . . ?
C13' C14' C15' 100.2(12) . . ?
C8' C14' H14' 107.2 . . ?
C13' C14' H14' 107.2 . . ?
C15' C14' H14' 107.2 . . ?
C14' C15' C16' 100.0(12) . . ?
C14' C15' H15C 111.8 . . ?
C16' C15' H15C 111.8 . . ?
C14' C15' H15D 111.8 . . ?
C16' C15' H15D 111.8 . . ?
H15C C15' H15D 109.5 . . ?
C17' C16' C15' 101.1(13) . . ?
C17' C16' H16A 111.6 . . ?
C15' C16' H16A 111.6 . . ?
C17' C16' H16B 111.6 . . ?
C15' C16' H16B 111.6 . . ?
H16A C16' H16B 109.4 . . ?
C20' C17' C13' 116.1(16) . . ?
C20' C17' C16' 115.3(17) . . ?
C13' C17' C16' 108.7(13) . . ?
C20' C17' H17' 105.2 . . ?
C13' C17' H17' 105.2 . . ?
C16' C17' H17' 105.2 . . ?
C13' C18' H18D 109.5 . . ?
C13' C18' H18E 109.5 . . ?
H18D C18' H18E 109.5 . . ?
C13' C18' H18F 109.5 . . ?
H18D C18' H18F 109.5 . . ?
H18E C18' H18F 109.5 . . ?
C10' C19' H19D 109.5 . . ?
C10' C19' H19E 109.5 . . ?
H19D C19' H19E 109.5 . . ?
C10' C19' H19F 109.5 . . ?
H19D C19' H19F 109.5 . . ?
H19E C19' H19F 109.5 . . ?
O2' C20' C21' 120.6(16) . . ?
O2' C20' C17' 122.9(17) . . ?
C21' C20' C17' 116.1(15) . . ?
C20' C21' H21D 109.5 . . ?
C20' C21' H21E 109.5 . . ?
H21D C21' H21E 109.5 . . ?
C20' C21' H21F 109.5 . . ?
H21D C21' H21F 109.5 . . ?
H21E C21' H21F 109.5 . . ?

loop_
_geom_torsion_atom_site_label_1
_geom_torsion_atom_site_label_2
_geom_torsion_atom_site_label_3
_geom_torsion_atom_site_label_4
_geom_torsion
_geom_torsion_site_symmetry_1
_geom_torsion_site_symmetry_2
_geom_torsion_site_symmetry_3
_geom_torsion_site_symmetry_4
_geom_torsion_publ_flag
C10 C1 C2 C3 -52.6(13) . . . . ?
C1 C2 C3 O1 -149(2) . . . . ?
C1 C2 C3 C4 22(2) . . . . ?
O1 C3 C4 C5 -174(2) . . . . ?
C2 C3 C4 C5 16(3) . . . . ?
C3 C4 C5 C10 -22(2) . . . . ?
C3 C4 C5 C6 177.7(15) . . . . ?
C4 C5 C6 C7 123.5(11) . . . . ?
C10 C5 C6 C7 -35.9(13) . . . . ?
C5 C6 C7 C8 49.6(10) . . . . ?
C6 C7 C8 C14 -178.1(7) . . . . ?
C6 C7 C8 C9 -58.8(10) . . . . ?
C14 C8 C9 C11 -48.1(14) . . . . ?
C7 C8 C9 C11 -168.0(10) . . . . ?
C14 C8 C9 C10 176.6(10) . . . . ?
C7 C8 C9 C10 56.7(14) . . . . ?
C4 C5 C10 C1 -9.3(15) . . . . ?
C6 C5 C10 C1 149.4(9) . . . . ?
C4 C5 C10 C19 108.7(13) . . . . ?
C6 C5 C10 C19 -92.7(11) . . . . ?
C4 C5 C10 C9 -130.5(13) . . . . ?
C6 C5 C10 C9 28.2(14) . . . . ?
C2 C1 C10 C5 46.2(10) . . . . ?
C2 C1 C10 C19 -70.9(9) . . . . ?
C2 C1 C10 C9 166.6(8) . . . . ?
C8 C9 C10 C5 -39.4(14) . . . . ?
C11 C9 C10 C5 -176.5(10) . . . . ?
C8 C9 C10 C1 -160.5(10) . . . . ?
C11 C9 C10 C1 62.5(12) . . . . ?
C8 C9 C10 C19 78.8(12) . . . . ?
C11 C9 C10 C19 -58.3(12) . . . . ?
C8 C9 C11 C12 42.3(14) . . . . ?
C10 C9 C11 C12 -179.1(9) . . . . ?
C9 C11 C12 C13 -46.5(11) . . . . ?
C11 C12 C13 C14 56.0(9) . . . . ?
C11 C12 C13 C18 -69.4(11) . . . . ?
C11 C12 C13 C17 164.7(8) . . . . ?
C7 C8 C14 C13 179.1(8) . . . . ?
C9 C8 C14 C13 59.6(11) . . . . ?
C7 C8 C14 C15 -55.8(11) . . . . ?
C9 C8 C14 C15 -175.3(9) . . . . ?
C12 C13 C14 C8 -63.9(10) . . . . ?
C18 C13 C14 C8 64.4(10) . . . . ?
C17 C13 C14 C8 177.6(9) . . . . ?
C12 C13 C14 C15 163.2(7) . . . . ?
C18 C13 C14 C15 -68.5(9) . . . . ?
C17 C13 C14 C15 44.7(9) . . . . ?
C8 C14 C15 C16 -153.1(9) . . . . ?
C13 C14 C15 C16 -24.8(9) . . . . ?
C14 C15 C16 F1 -114.9(7) . . . . ?
C14 C15 C16 C17 -5.5(10) . . . . ?
F1 C16 C17 C20 -100.0(10) . . . . ?
C15 C16 C17 C20 156.6(8) . . . . ?
F1 C16 C17 C13 136.2(7) . . . . ?
C15 C16 C17 C13 32.8(10) . . . . ?
C12 C13 C17 C20 75.3(11) . . . . ?
C14 C13 C17 C20 -170.7(9) . . . . ?
C18 C13 C17 C20 -54.9(11) . . . . ?
C12 C13 C17 C16 -160.9(9) . . . . ?
C14 C13 C17 C16 -47.0(9) . . . . ?
C18 C13 C17 C16 68.9(9) . . . . ?
C16 C17 C20 O2 -7.4(15) . . . . ?
C13 C17 C20 O2 109.4(13) . . . . ?
C16 C17 C20 C21 171.6(11) . . . . ?
C13 C17 C20 C21 -71.6(13) . . . . ?
C10' C1' C2' C3' -52(2) . . . . ?
C1' C2' C3' O1' -162(4) . . . . ?
C1' C2' C3' C4' 41(4) . . . . ?
O1' C3' C4' C5' 171(4) . . . . ?
C2' C3' C4' C5' -30(4) . . . . ?
C3' C4' C5' C10' 30(4) . . . . ?
C3' C4' C5' C6' 157(3) . . . . ?
C4' C5' C6' C7' 152(2) . . . . ?
C10' C5' C6' C7' -71.2(17) . . . . ?
C5' C6' C7' C8' 64.0(16) . . . . ?
C6' C7' C8' C14' -177.2(15) . . . . ?
C6' C7' C8' C9' -54(2) . . . . ?
C14' C8' C9' C11' -63(2) . . . . ?
C7' C8' C9' C11' 168.1(16) . . . . ?
C14' C8' C9' C10' 179.2(17) . . . . ?
C7' C8' C9' C10' 51(2) . . . . ?
C2' C1' C10' C5' 45.8(19) . . . . ?
C2' C1' C10' C19' -75.1(16) . . . . ?
C2' C1' C10' C9' 163.5(15) . . . . ?
C4' C5' C10' C1' -37(3) . . . . ?
C6' C5' C10' C1' -171.0(15) . . . . ?
C4' C5' C10' C19' 86(2) . . . . ?
C6' C5' C10' C19' -48.7(18) . . . . ?
C4' C5' C10' C9' -151(2) . . . . ?
C6' C5' C10' C9' 74(2) . . . . ?
C8' C9' C10' C1' 179.5(17) . . . . ?
C11' C9' C10' C1' 69(2) . . . . ?
C8' C9' C10' C5' -64(2) . . . . ?
C11' C9' C10' C5' -174.2(17) . . . . ?
C8' C9' C10' C19' 58(2) . . . . ?
C11' C9' C10' C19' -53(2) . . . . ?
C8' C9' C11' C12' 70(2) . . . . ?
C10' C9' C11' C12' -177.2(15) . . . . ?
C9' C11' C12' F2 59(2) . . . . ?
C9' C11' C12' C13' -64.0(19) . . . . ?
F2 C12' C13' C14' -71.1(19) . . . . ?
C11' C12' C13' C14' 50.8(18) . . . . ?
F2 C12' C13' C18' 167.4(16) . . . . ?
C11' C12' C13' C18' -70.7(16) . . . . ?
F2 C12' C13' C17' 45(2) . . . . ?
C11' C12' C13' C17' 166.5(15) . . . . ?
C7' C8' C14' C13' -171.9(17) . . . . ?
C9' C8' C14' C13' 62(2) . . . . ?
C7' C8' C14' C15' -53(2) . . . . ?
C9' C8' C14' C15' -179.0(18) . . . . ?
C12' C13' C14' C8' -54(2) . . . . ?
C18' C13' C14' C8' 56(2) . . . . ?
C17' C13' C14' C8' 177.5(18) . . . . ?
C12' C13' C14' C15' 176.9(15) . . . . ?
C18' C13' C14' C15' -72.8(18) . . . . ?
C17' C13' C14' C15' 48.8(17) . . . . ?
C8' C14' C15' C16' -179.9(17) . . . . ?
C13' C14' C15' C16' -52.9(16) . . . . ?
C14' C15' C16' C17' 35.7(18) . . . . ?
C12' C13' C17' C20' 82(2) . . . . ?
C14' C13' C17' C20' -157.9(17) . . . . ?
C18' C13' C17' C20' -34(2) . . . . ?
C12' C13' C17' C16' -145.7(19) . . . . ?
C14' C13' C17' C16' -26(2) . . . . ?
C18' C13' C17' C16' 98(2) . . . . ?
C15' C16' C17' C20' 126.3(17) . . . . ?
C15' C16' C17' C13' -6(2) . . . . ?
C13' C17' C20' O2' 95(3) . . . . ?
C16' C17' C20' O2' -34(3) . . . . ?
C13' C17' C20' C21' -78(3) . . . . ?
C16' C17' C20' C21' 153(2) . . . . ?

_refine_diff_density_max         0.174
_refine_diff_density_min         -0.151
_refine_diff_density_rms         0.044

_shelx_res_file                  
;

    xs1092a.res created by SHELXL-2014/7


TITL xs1092a in P21212
CELL  1.54178   12.91998   18.73733    7.59349    90.000    90.000    90.000
ZERR        4    0.00013    0.00015    0.00007     0.000     0.000     0.000
LATT  -1
SYMM             - X ,            - Y ,              Z
SYMM     0.50000 + X ,    0.50000 - Y ,            - Z
SYMM     0.50000 - X ,    0.50000 + Y ,            - Z
SFAC  C  H  F  O
UNIT    84   116   4   8

TEMP   -73

ACTA
HTAB
BOND
BOND $H
CONF
WPDB

L.S. 6
FMAP 2
PLAN 10
OMIT -2 143.8

rem restraints
DFIX 1.40 0.01 C16 F1
DFIX 1.40 0.01 C12' F2
SIMU 0.01 C1 > F2

TWIN

WGHT    0.072900    0.377500
BASF  -0.70319
FVAR       8.33462   0.64333
PART 1
C1    1    0.240024   -0.037830    0.538708    21.00000    0.05014    0.05331 =
         0.03780    0.00906   -0.00103   -0.01504
AFIX  23
H1A   2    0.250124   -0.007606    0.433161    21.00000   -1.20000
H1B   2    0.304844   -0.064898    0.558022    21.00000   -1.20000
AFIX   0
C2    1    0.152786   -0.090824    0.501330    21.00000    0.05531    0.05230 =
         0.05981    0.00409   -0.00704   -0.01655
AFIX  23
H2A   2    0.090612   -0.064609    0.461047    21.00000   -1.20000
H2B   2    0.174243   -0.123690    0.406000    21.00000   -1.20000
AFIX   0
C3    1    0.126782   -0.133087    0.663148    21.00000    0.06071    0.04259 =
         0.06272    0.01038    0.00634   -0.01315
C4    1    0.156163   -0.102202    0.829850    21.00000    0.06662    0.04658 =
         0.05339    0.01207    0.01160   -0.01582
AFIX  43
H4    2    0.156805   -0.132651    0.929877    21.00000   -1.20000
AFIX   0
C5    1    0.183102   -0.032488    0.854507    21.00000    0.05347    0.03767 =
         0.05256    0.00318    0.01739   -0.00578
C6    1    0.207800   -0.010535    1.046644    21.00000    0.07911    0.06457 =
         0.04394   -0.00273    0.02318   -0.02427
AFIX  23
H6A   2    0.155026    0.024266    1.086145    21.00000   -1.20000
H6B   2    0.201755   -0.053251    1.122683    21.00000   -1.20000
AFIX   0
C7    1    0.314119    0.022009    1.073403    21.00000    0.07703    0.05611 =
         0.03225   -0.00123    0.01570   -0.01997
AFIX  23
H7A   2    0.367684   -0.015419    1.060695    21.00000   -1.20000
H7B   2    0.319181    0.041939    1.193838    21.00000   -1.20000
AFIX   0
C8    1    0.333168    0.081103    0.938485    21.00000    0.05345    0.03579 =
         0.04254   -0.00799    0.01602   -0.00113
AFIX  13
H8    2    0.280645    0.119786    0.954136    21.00000   -1.20000
AFIX   0
C9    1    0.324348    0.049747    0.751969    21.00000    0.03744    0.03440 =
         0.03709    0.01010    0.00581   -0.00217
AFIX  13
H9    2    0.376227    0.010142    0.752959    21.00000   -1.20000
AFIX   0
C10   1    0.221637    0.011101    0.698744    21.00000    0.03831    0.03737 =
         0.05481    0.01738    0.00538   -0.00509
C11   1    0.363304    0.098626    0.601944    21.00000    0.04397    0.05149 =
         0.04759    0.01864   -0.00646   -0.01342
AFIX  23
H11A  2    0.373642    0.069554    0.494511    21.00000   -1.20000
H11B  2    0.309576    0.134767    0.575722    21.00000   -1.20000
AFIX   0
C12   1    0.465158    0.136973    0.647058    21.00000    0.04360    0.05374 =
         0.04011    0.01660   -0.00149   -0.01744
AFIX  23
H12A  2    0.522747    0.102271    0.639064    21.00000   -1.20000
H12B  2    0.477746    0.174700    0.558332    21.00000   -1.20000
AFIX   0
C13   1    0.465977    0.170524    0.829012    21.00000    0.03918    0.02832 =
         0.05079    0.00333    0.00064    0.00388
C14   1    0.441455    0.111694    0.962770    21.00000    0.04874    0.03329 =
         0.03349    0.00146    0.00571   -0.00253
AFIX  13
H14   2    0.490312    0.071743    0.936043    21.00000   -1.20000
AFIX   0
C15   1    0.475188    0.141546    1.142133    21.00000    0.07385    0.04852 =
         0.04113   -0.00856    0.00087   -0.00430
AFIX  23
H15A  2    0.504058    0.103321    1.217555    21.00000   -1.20000
H15B  2    0.416118    0.164036    1.203909    21.00000   -1.20000
AFIX   0
C16   1    0.559506    0.197920    1.096307    21.00000    0.09220    0.05565 =
         0.05571   -0.01192   -0.00300   -0.02085
AFIX  13
H16   2    0.545083    0.247316    1.139708    21.00000   -1.20000
AFIX   0
C17   1    0.576636    0.191478    0.895073    21.00000    0.04770    0.04193 =
         0.05394    0.00412   -0.00977   -0.00810
AFIX  13
H17   2    0.624757    0.150726    0.872101    21.00000   -1.20000
AFIX   0
C18   1    0.395024    0.235477    0.854932    21.00000    0.05558    0.03052 =
         0.09297    0.01194   -0.00720    0.00446
AFIX 137
H18A  2    0.418442    0.274614    0.779153    21.00000   -1.50000
H18B  2    0.397538    0.250704    0.978326    21.00000   -1.50000
H18C  2    0.323833    0.222548    0.823850    21.00000   -1.50000
AFIX   0
C19   1    0.135382    0.065242    0.651491    21.00000    0.04373    0.04847 =
         0.12056    0.01800   -0.00988   -0.00651
AFIX 137
H19A  2    0.067999    0.041259    0.654522    21.00000   -1.50000
H19B  2    0.147758    0.084273    0.533139    21.00000   -1.50000
H19C  2    0.135825    0.104445    0.736919    21.00000   -1.50000
AFIX   0
C20   1    0.620850    0.258411    0.809134    21.00000    0.06038    0.05017 =
         0.07809    0.00058   -0.01385   -0.01529
C21   1    0.654068    0.254681    0.620760    21.00000    0.06992    0.05928 =
         0.08451    0.02116   -0.00059   -0.02923
AFIX 137
H21A  2    0.601024    0.276625    0.546072    21.00000   -1.50000
H21B  2    0.663330    0.204655    0.586557    21.00000   -1.50000
H21C  2    0.719625    0.280317    0.606172    21.00000   -1.50000
AFIX   0
O1    4    0.094581   -0.194194    0.648573    21.00000    0.09903    0.04675 =
         0.08848    0.00197    0.00090   -0.02357
O2    4    0.629873    0.313434    0.894294    21.00000    0.10017    0.05957 =
         0.11239   -0.00866   -0.00843   -0.03901
F1    3    0.644721    0.163577    1.176746    21.00000    0.10860    0.11587 =
         0.05892    0.00617   -0.03195   -0.02104

PART 2
SAME C1 > O2
C1'   1    0.219225   -0.019866    0.539106   -21.00000    0.04380    0.04781 =
         0.04543    0.00921   -0.00261   -0.01172
AFIX  23
H1'1  2    0.286644   -0.044470    0.526742   -21.00000   -1.20000
H1'2  2    0.215413    0.017253    0.446551   -21.00000   -1.20000
AFIX   0
C2'   1    0.132612   -0.073853    0.508812   -21.00000    0.05119    0.04867 =
         0.04853    0.00319   -0.00329   -0.01190
AFIX  23
H2'1  2    0.066302   -0.047769    0.497605   -21.00000   -1.20000
H2'2  2    0.145407   -0.098733    0.395876   -21.00000   -1.20000
AFIX   0
C3'   1    0.122063   -0.127976    0.650158   -21.00000    0.05541    0.04641 =
         0.06129   -0.00239   -0.00104   -0.00796
C4'   1    0.134110   -0.098515    0.828666   -21.00000    0.05179    0.04049 =
         0.05928    0.00677    0.01490   -0.00744
AFIX  43
H4'   2    0.098273   -0.119606    0.924713   -21.00000   -1.20000
AFIX   0
C5'   1    0.196375   -0.041237    0.856206   -21.00000    0.05777    0.04540 =
         0.04806    0.00321    0.01859   -0.01431
C6'   1    0.176721    0.005580    1.019088   -21.00000    0.05862    0.04819 =
         0.05118    0.00731    0.02223   -0.01287
AFIX  23
H6'1  2    0.125930    0.043579    0.991927   -21.00000   -1.20000
H6'2  2    0.149821   -0.023551    1.117758   -21.00000   -1.20000
AFIX   0
C7'   1    0.281984    0.037991    1.066511   -21.00000    0.06382    0.04425 =
         0.04222   -0.00161    0.01904   -0.00215
AFIX  23
H7'1  2    0.275475    0.065460    1.177328   -21.00000   -1.20000
H7'2  2    0.332564   -0.000865    1.086480   -21.00000   -1.20000
AFIX   0
C8'   1    0.321773    0.086848    0.921709   -21.00000    0.05103    0.03514 =
         0.04621    0.00623    0.01565   -0.00735
AFIX  13
H8'   2    0.271654    0.127308    0.911547   -21.00000   -1.20000
AFIX   0
C9'   1    0.324990    0.049914    0.743075   -21.00000    0.04049    0.03774 =
         0.03532    0.00163    0.00123   -0.00189
AFIX  13
H9'   2    0.381575    0.013609    0.736167   -21.00000   -1.20000
AFIX   0
C10'  1    0.215176    0.015674    0.716073   -21.00000    0.04219    0.04089 =
         0.05034   -0.00049    0.00350   -0.01006
C11'  1    0.343623    0.113215    0.616585   -21.00000    0.03664    0.04126 =
         0.04311    0.01149   -0.00594   -0.00384
AFIX  23
H11C  2    0.333372    0.096756    0.493931   -21.00000   -1.20000
H11D  2    0.291641    0.150778    0.640746   -21.00000   -1.20000
AFIX   0
C12'  1    0.451982    0.145400    0.633639   -21.00000    0.04522    0.04947 =
         0.04200    0.01323   -0.00596   -0.00614
AFIX  13
H12'  2    0.459320    0.184928    0.546040   -21.00000   -1.20000
AFIX   0
C13'  1    0.460858    0.176200    0.816822   -21.00000    0.04372    0.03684 =
         0.04960    0.00889    0.00263   -0.01012
C14'  1    0.427480    0.119121    0.950580   -21.00000    0.06081    0.03682 =
         0.03780   -0.00768    0.00627    0.00228
AFIX  13
H14'  2    0.478968    0.079379    0.943420   -21.00000   -1.20000
AFIX   0
C15'  1    0.448098    0.159372    1.124334   -21.00000    0.08086    0.05079 =
         0.04474   -0.00306    0.00509   -0.01207
AFIX  23
H15C  2    0.440729    0.127745    1.228014   -21.00000   -1.20000
H15D  2    0.401928    0.201187    1.137751   -21.00000   -1.20000
AFIX   0
C16'  1    0.567343    0.183080    1.093391   -21.00000    0.08618    0.04241 =
         0.05977   -0.01003   -0.01080   -0.01489
AFIX  23
H16A  2    0.585020    0.226334    1.161955   -21.00000   -1.20000
H16B  2    0.615978    0.144207    1.124200   -21.00000   -1.20000
AFIX   0
C17'  1    0.567235    0.198185    0.893068   -21.00000    0.05710    0.04844 =
         0.05703   -0.00350   -0.00090   -0.00915
AFIX  13
H17'  2    0.617802    0.163493    0.841958   -21.00000   -1.20000
AFIX   0
C18'  1    0.387339    0.240309    0.795313   -21.00000    0.06197    0.03927 =
         0.08802    0.02604    0.00555    0.01556
AFIX 137
H18D  2    0.409512    0.269199    0.694563   -21.00000   -1.50000
H18E  2    0.389011    0.269474    0.902406   -21.00000   -1.50000
H18F  2    0.316711    0.223048    0.775283   -21.00000   -1.50000
AFIX   0
C19'  1    0.129163    0.071947    0.725242   -21.00000    0.03265    0.05021 =
         0.07456   -0.00227    0.00290   -0.00305
AFIX 137
H19D  2    0.138848    0.106873    0.630600   -21.00000   -1.50000
H19E  2    0.131950    0.096273    0.839392   -21.00000   -1.50000
H19F  2    0.061722    0.048657    0.711593   -21.00000   -1.50000
AFIX   0
C20'  1    0.606818    0.271144    0.839623   -21.00000    0.05481    0.05092 =
         0.07531    0.00089   -0.00121   -0.02607
C21'  1    0.652898    0.276407    0.660579   -21.00000    0.09857    0.06526 =
         0.09160    0.00871    0.00790   -0.03606
AFIX 137
H21D  2    0.598375    0.270877    0.571900   -21.00000   -1.50000
H21E  2    0.704678    0.238690    0.645341   -21.00000   -1.50000
H21F  2    0.685999    0.323120    0.646535   -21.00000   -1.50000
AFIX   0
O1'   4    0.075783   -0.185111    0.633640   -21.00000    0.06216    0.04275 =
         0.07587   -0.00440    0.00014   -0.00999
O2'   4    0.593711    0.323510    0.927112   -21.00000    0.09939    0.05938 =
         0.13793   -0.01852    0.02325   -0.03459
F2    3    0.527410    0.094257    0.600159   -21.00000    0.05381    0.06762 =
         0.05775   -0.00147    0.00857   -0.00601

HKLF 4

REM  xs1092a in P21212
REM R1 =  0.0485 for    3507 Fo > 4sig(Fo)  and  0.0493 for all    3624 data
REM    441 parameters refined using    862 restraints

END

WGHT      0.0729      0.3775

REM Instructions for potential hydrogen bonds
EQIV $1 -x+1/2, y+1/2, -z+2
HTAB C16 O1_$1

REM Highest difference peak  0.174,  deepest hole -0.151,  1-sigma level  0.044
Q1    1   0.5000  0.0000  0.7253  10.50000  0.05    0.17
Q2    1   0.4766  0.1010  1.2557  11.00000  0.05    0.15
Q3    1   0.5000  0.0000  0.4643  10.50000  0.05    0.14
Q4    1   0.4609  0.0808  1.2846  11.00000  0.05    0.14
Q5    1   0.3749  0.1871  1.1704  11.00000  0.05    0.12
Q6    1   0.0000  0.0000  0.2529  10.50000  0.05    0.12
Q7    1   0.4447 -0.0303  1.0270  11.00000  0.05    0.11
Q8    1   0.5000  0.0000  1.2401  10.50000  0.05    0.11
Q9    1   0.0431  0.0447  0.9081  11.00000  0.05    0.11
Q10   1   0.5611  0.0512  0.8803  11.00000  0.05    0.11
;
_shelx_res_checksum              82153
####################################################################### 
# 
# This file contains crystal structure data downloaded from the 
# Cambridge Structural Database (CSD) hosted by the Cambridge 
# Crystallographic Data Centre (CCDC).
# 
# Full information about CCDC data access policies and citation 
# guidelines are available at http://www.ccdc.cam.ac.uk/access/V1 
# 
# Audit and citation data items may have been added by the CCDC. 
# Please retain this information to preserve the provenance of 
# this file and to allow appropriate attribution of the data. 
# 
#######################################################################

data_12
_database_code_depnum_ccdc_archive 'CCDC 1556373'
_audit_update_record             
;
2017-06-15 deposited with the CCDC.
2017-08-11 downloaded from the CCDC.
;

_audit_creation_method           SHELXL-2014/7
_shelx_SHELXL_version_number     2014/7
_chemical_name_systematic        ?
_chemical_name_common            ?
_chemical_melting_point          ?
_chemical_formula_moiety         'C25 H37 F O5'
_chemical_formula_sum            'C25 H37 F O5'
_chemical_formula_weight         436.54

loop_
_atom_type_symbol
_atom_type_description
_atom_type_scat_dispersion_real
_atom_type_scat_dispersion_imag
_atom_type_scat_source
C C 0.0181 0.0091 'International Tables Vol C Tables 4.2.6.8 and 6.1.1.4'
H H 0.0000 0.0000 'International Tables Vol C Tables 4.2.6.8 and 6.1.1.4'
O O 0.0492 0.0322 'International Tables Vol C Tables 4.2.6.8 and 6.1.1.4'
F F 0.0727 0.0534 'International Tables Vol C Tables 4.2.6.8 and 6.1.1.4'

_space_group_crystal_system      monoclinic
_space_group_IT_number           4
_space_group_name_H-M_alt        'P 21'
_space_group_name_Hall           'P 2yb'

_shelx_space_group_comment       
;
The symmetry employed for this shelxl refinement is uniquely defined
by the following loop, which should always be used as a source of
symmetry information in preference to the above space-group names.
They are only intended as comments.
;

loop_
_space_group_symop_operation_xyz
'x, y, z'
'-x, y+1/2, -z'

_cell_length_a                   14.1167(2)
_cell_length_b                   11.44999(15)
_cell_length_c                   29.4125(4)
_cell_angle_alpha                90
_cell_angle_beta                 103.8206(15)
_cell_angle_gamma                90
_cell_volume                     4616.48(11)
_cell_formula_units_Z            8
_cell_measurement_temperature    110(2)
_cell_measurement_reflns_used    29397
_cell_measurement_theta_min      3.11
_cell_measurement_theta_max      72.04

_exptl_crystal_description       plate
_exptl_crystal_colour            colorless
_exptl_crystal_density_meas      ?
_exptl_crystal_density_method    ?
_exptl_crystal_density_diffrn    1.256
_exptl_crystal_F_000             1888
_exptl_transmission_factor_min   ?
_exptl_transmission_factor_max   ?
_exptl_crystal_size_max          0.48
_exptl_crystal_size_mid          0.37
_exptl_crystal_size_min          0.05
_exptl_absorpt_coefficient_mu    0.743
_shelx_estimated_absorpt_T_min   ?
_shelx_estimated_absorpt_T_max   ?
_exptl_absorpt_correction_type   analytical
_exptl_absorpt_correction_T_min  0.783
_exptl_absorpt_correction_T_max  0.964
_exptl_absorpt_process_details   
;
CrysAlisPro, Agilent Technologies,
Version 1.171.36.32 (release 02-08-2013 CrysAlis171 .NET)
(compiled Aug  2 2013,16:46:58)
Analytical numeric absorption correction using a multifaceted crystal
			model based on expressions derived by R.C. Clark & J.S. Reid.
(Clark, R. C. & Reid, J. S. (1995). Acta Cryst. A51, 887-897)
;
_exptl_absorpt_special_details   ?
_diffrn_ambient_temperature      110(2)
_diffrn_radiation_wavelength     1.54178
_diffrn_radiation_type           CuK\a
_diffrn_radiation_source         'SuperNova (Cu) X-ray Source'
_diffrn_radiation_monochromator  mirror
_diffrn_measurement_device_type  'SuperNova, Dual, Cu at zero, Atlas'
_diffrn_measurement_method       '\w scans'
_diffrn_standards_number         .
_diffrn_standards_interval_time  .
_diffrn_standards_decay_%        .
_diffrn_reflns_number            58677
_diffrn_reflns_av_unetI/netI     0.0357
_diffrn_reflns_av_R_equivalents  0.0371
_diffrn_reflns_limit_h_min       -17
_diffrn_reflns_limit_h_max       13
_diffrn_reflns_limit_k_min       -14
_diffrn_reflns_limit_k_max       14
_diffrn_reflns_limit_l_min       -36
_diffrn_reflns_limit_l_max       36
_diffrn_reflns_theta_min         3.094
_diffrn_reflns_theta_max         71.884
_diffrn_reflns_theta_full        67.679
_diffrn_measured_fraction_theta_max 0.998
_diffrn_measured_fraction_theta_full 1.000
_diffrn_reflns_Laue_measured_fraction_max 0.998
_diffrn_reflns_Laue_measured_fraction_full 1.000
_diffrn_reflns_point_group_measured_fraction_max 0.999
_diffrn_reflns_point_group_measured_fraction_full 1.000
_reflns_number_total             18040
_reflns_number_gt                17415
_reflns_threshold_expression     'I > 2\s(I)'
_reflns_Friedel_coverage         0.899
_reflns_Friedel_fraction_max     0.999
_reflns_Friedel_fraction_full    1.000

_reflns_special_details          
;
 Reflections were merged by SHELXL according to the crystal
 class for the calculation of statistics and refinement.
 
 _reflns_Friedel_fraction is defined as the number of unique
 Friedel pairs measured divided by the number that would be
 possible theoretically, ignoring centric projections and
 systematic absences.
;

_computing_data_collection       
;
CrysAlisPro, Agilent Technologies,
Version 1.171.36.32 (release 02-08-2013 CrysAlis171 .NET)
(compiled Aug  2 2013,16:46:58)
;
_computing_cell_refinement       
;
CrysAlisPro, Agilent Technologies,
Version 1.171.36.32 (release 02-08-2013 CrysAlis171 .NET)
(compiled Aug  2 2013,16:46:58)
;
_computing_data_reduction        
;
CrysAlisPro, Agilent Technologies,
Version 1.171.36.32 (release 02-08-2013 CrysAlis171 .NET)
(compiled Aug  2 2013,16:46:58)
;
_computing_structure_solution    'SHELXS-2014/7 (Sheldrick, 2015)'
_computing_structure_refinement  'SHELXL-2014/7 (Sheldrick, 2015)'
_computing_molecular_graphics    'SHELXTL v6.10 (Sheldrick, 2008)'
_computing_publication_material  'SHELXTL v6.10 (Sheldrick, 2008)'
_refine_special_details          'Refined as a 2-component twin., Twin'
_refine_ls_structure_factor_coef Fsqd
_refine_ls_matrix_type           full
_refine_ls_weighting_scheme      calc
_refine_ls_weighting_details     
'w=1/[\s^2^(Fo^2^)+(0.0647P)^2^+0.8773P] where P=(Fo^2^+2Fc^2^)/3'
_atom_sites_solution_primary     direct
_atom_sites_solution_secondary   difmap
_atom_sites_solution_hydrogens   geom
_refine_ls_hydrogen_treatment    constr
_refine_ls_extinction_method     none
_refine_ls_extinction_coef       .
_refine_ls_abs_structure_details 
;
 Flack x determined using 7774 quotients [(I+)-(I-)]/[(I+)+(I-)]
 (Parsons, Flack and Wagner, Acta Cryst. B69 (2013) 249-259).
;
_refine_ls_abs_structure_Flack   -0.06(5)
_chemical_absolute_configuration ad
_refine_ls_number_reflns         18040
_refine_ls_number_parameters     1138
_refine_ls_number_restraints     1
_refine_ls_R_factor_all          0.0425
_refine_ls_R_factor_gt           0.0408
_refine_ls_wR_factor_ref         0.1089
_refine_ls_wR_factor_gt          0.1066
_refine_ls_goodness_of_fit_ref   1.013
_refine_ls_restrained_S_all      1.013
_refine_ls_shift/su_max          0.000
_refine_ls_shift/su_mean         0.000

loop_
_atom_site_label
_atom_site_type_symbol
_atom_site_fract_x
_atom_site_fract_y
_atom_site_fract_z
_atom_site_U_iso_or_equiv
_atom_site_adp_type
_atom_site_occupancy
_atom_site_site_symmetry_order
_atom_site_calc_flag
_atom_site_refinement_flags_posn
_atom_site_refinement_flags_adp
_atom_site_refinement_flags_occupancy
_atom_site_disorder_assembly
_atom_site_disorder_group
C1A C 0.4183(3) 0.0310(5) 0.58233(17) 0.0188(10) Uani 1 1 d . . . . .
H1A1 H 0.3827 0.0902 0.5602 0.023 Uiso 1 1 calc R U . . .
H1A2 H 0.3833 -0.0442 0.5752 0.023 Uiso 1 1 calc R U . . .
C2A C 0.4181(4) 0.0677(5) 0.63246(18) 0.0224(11) Uani 1 1 d . . . . .
H2A1 H 0.4450 0.1476 0.6382 0.027 Uiso 1 1 calc R U . . .
H2A2 H 0.3501 0.0693 0.6359 0.027 Uiso 1 1 calc R U . . .
C3A C 0.4778(4) -0.0148(5) 0.66868(18) 0.0201(10) Uani 1 1 d . . . . .
H3A H 0.4435 -0.0916 0.6672 0.024 Uiso 1 1 calc R U . . .
C4A C 0.5802(4) -0.0337(5) 0.66217(18) 0.0225(11) Uani 1 1 d . . . . .
H4A1 H 0.6135 -0.0947 0.6841 0.027 Uiso 1 1 calc R U . . .
H4A2 H 0.6181 0.0396 0.6694 0.027 Uiso 1 1 calc R U . . .
C5A C 0.5765(3) -0.0712(4) 0.61159(16) 0.0165(10) Uani 1 1 d . . . . .
H5A H 0.5382 -0.1455 0.6060 0.020 Uiso 1 1 calc R U . . .
C6A C 0.6794(4) -0.0998(5) 0.60525(16) 0.0239(11) Uani 1 1 d . . . . .
H6A1 H 0.7213 -0.0294 0.6114 0.029 Uiso 1 1 calc R U . . .
H6A2 H 0.7098 -0.1616 0.6275 0.029 Uiso 1 1 calc R U . . .
C7A C 0.6694(3) -0.1409(4) 0.55547(17) 0.0194(10) Uani 1 1 d . . . . .
C8A C 0.6243(3) -0.0525(4) 0.51831(15) 0.0166(9) Uani 1 1 d . . . . .
H8A H 0.6613 0.0225 0.5250 0.020 Uiso 1 1 calc R U . . .
C9A C 0.5191(4) -0.0335(4) 0.52519(16) 0.0166(10) Uani 1 1 d . . . . .
H9A H 0.4896 -0.1131 0.5246 0.020 Uiso 1 1 calc R U . . .
C10A C 0.5224(4) 0.0176(4) 0.57494(16) 0.0166(9) Uani 1 1 d . . . . .
C11A C 0.4532(4) 0.0343(5) 0.48499(17) 0.0217(10) Uani 1 1 d . . . . .
H11A H 0.4727 0.1175 0.4876 0.026 Uiso 1 1 calc R U . . .
H11B H 0.3851 0.0295 0.4882 0.026 Uiso 1 1 calc R U . . .
C12A C 0.4570(3) -0.0104(5) 0.43643(17) 0.0204(10) Uani 1 1 d . . . . .
H12A H 0.4156 0.0396 0.4121 0.024 Uiso 1 1 calc R U . . .
H12B H 0.4310 -0.0910 0.4322 0.024 Uiso 1 1 calc R U . . .
C13A C 0.5620(3) -0.0091(4) 0.43063(17) 0.0200(10) Uani 1 1 d . . . . .
C14A C 0.6226(3) -0.0903(4) 0.46849(16) 0.0189(9) Uani 1 1 d . . . . .
H14A H 0.5918 -0.1694 0.4638 0.023 Uiso 1 1 calc R U . . .
C15A C 0.7194(3) -0.0981(5) 0.45414(16) 0.0272(10) Uani 1 1 d . . . . .
H15A H 0.7600 -0.0279 0.4659 0.033 Uiso 1 1 calc R U . . .
C16A C 0.6916(3) -0.0967(5) 0.40058(17) 0.0292(11) Uani 1 1 d . . . . .
H16A H 0.7044 -0.1739 0.3881 0.035 Uiso 1 1 calc R U . . .
H16B H 0.7301 -0.0370 0.3885 0.035 Uiso 1 1 calc R U . . .
C17A C 0.5811(4) -0.0672(5) 0.38562(16) 0.0219(10) Uani 1 1 d . . . . .
H17A H 0.5446 -0.1428 0.3808 0.026 Uiso 1 1 calc R U . . .
C18A C 0.6001(4) 0.1170(4) 0.43420(16) 0.0257(10) Uani 1 1 d . . . . .
H18A H 0.5567 0.1653 0.4106 0.039 Uiso 1 1 calc R U . . .
H18B H 0.6660 0.1182 0.4288 0.039 Uiso 1 1 calc R U . . .
H18C H 0.6020 0.1478 0.4655 0.039 Uiso 1 1 calc R U . . .
C19A C 0.5734(3) 0.1376(4) 0.58035(16) 0.0209(10) Uani 1 1 d . . . . .
H19A H 0.5399 0.1896 0.5551 0.031 Uiso 1 1 calc R U . . .
H19B H 0.6415 0.1279 0.5787 0.031 Uiso 1 1 calc R U . . .
H19C H 0.5713 0.1717 0.6107 0.031 Uiso 1 1 calc R U . . .
C20A C 0.5542(4) -0.0005(5) 0.34061(17) 0.0275(12) Uani 1 1 d . . . . .
H20A H 0.5878 0.0770 0.3446 0.033 Uiso 1 1 calc R U . . .
C21A C 0.5780(5) -0.0649(7) 0.29946(19) 0.0419(16) Uani 1 1 d . . . . .
H21A H 0.5581 -0.1468 0.2999 0.063 Uiso 1 1 calc R U . . .
H21B H 0.6484 -0.0608 0.3018 0.063 Uiso 1 1 calc R U . . .
H21C H 0.5429 -0.0285 0.2701 0.063 Uiso 1 1 calc R U . . .
C22A C 0.4133(5) 0.1192(5) 0.31078(18) 0.0328(13) Uani 1 1 d . . . . .
C23A C 0.3044(5) 0.1243(7) 0.3023(2) 0.0490(18) Uani 1 1 d . . . . .
H23A H 0.2814 0.2017 0.2904 0.073 Uiso 1 1 calc R U . . .
H23B H 0.2854 0.1097 0.3318 0.073 Uiso 1 1 calc R U . . .
H23C H 0.2752 0.0647 0.2793 0.073 Uiso 1 1 calc R U . . .
C24A C 0.4157(4) 0.0340(6) 0.73570(19) 0.0240(11) Uani 1 1 d . . . . .
C25A C 0.4420(5) 0.0934(6) 0.78237(18) 0.0272(12) Uani 1 1 d . . . . .
H25A H 0.4018 0.1635 0.7815 0.041 Uiso 1 1 calc R U . . .
H25B H 0.5111 0.1155 0.7896 0.041 Uiso 1 1 calc R U . . .
H25C H 0.4304 0.0400 0.8065 0.041 Uiso 1 1 calc R U . . .
O1A O 0.6859(3) -0.2428(3) 0.54655(13) 0.0290(8) Uani 1 1 d . . . . .
O2A O 0.4483(3) 0.0170(4) 0.33050(13) 0.0291(9) Uani 1 1 d . . . . .
O3A O 0.4639(4) 0.1968(4) 0.30140(17) 0.0486(12) Uani 1 1 d . . . . .
O4A O 0.4911(3) 0.0348(4) 0.71554(13) 0.0232(8) Uani 1 1 d . . . . .
O5A O 0.3388(4) -0.0103(5) 0.71827(15) 0.0384(11) Uani 1 1 d . . . . .
F1A F 0.7724(3) -0.1986(4) 0.46965(12) 0.0539(11) Uani 1 1 d . . . . .
C1B C 0.9368(4) 0.0222(5) 0.58616(17) 0.0203(10) Uani 1 1 d . . . . .
H1B1 H 0.9078 0.0853 0.5642 0.024 Uiso 1 1 calc R U . . .
H1B2 H 0.8957 -0.0483 0.5779 0.024 Uiso 1 1 calc R U . . .
C2B C 0.9370(4) 0.0597(5) 0.63647(17) 0.0226(11) Uani 1 1 d . . . . .
H2B1 H 0.9725 0.1345 0.6436 0.027 Uiso 1 1 calc R U . . .
H2B2 H 0.8690 0.0724 0.6388 0.027 Uiso 1 1 calc R U . . .
C3B C 0.9845(4) -0.0313(5) 0.67199(17) 0.0221(11) Uani 1 1 d . . . . .
H3B H 0.9426 -0.1026 0.6685 0.027 Uiso 1 1 calc R U . . .
C4B C 1.0860(4) -0.0641(5) 0.66721(16) 0.0216(10) Uani 1 1 d . . . . .
H4B1 H 1.1113 -0.1298 0.6886 0.026 Uiso 1 1 calc R U . . .
H4B2 H 1.1305 0.0032 0.6763 0.026 Uiso 1 1 calc R U . . .
C5B C 1.0833(4) -0.0999(4) 0.61631(16) 0.0163(9) Uani 1 1 d . . . . .
H5B H 1.0385 -0.1686 0.6089 0.020 Uiso 1 1 calc R U . . .
C6B C 1.1846(3) -0.1411(4) 0.61145(16) 0.0199(9) Uani 1 1 d . . . . .
H6B1 H 1.2317 -0.0756 0.6177 0.024 Uiso 1 1 calc R U . . .
H6B2 H 1.2093 -0.2045 0.6341 0.024 Uiso 1 1 calc R U . . .
C7B C 1.1721(3) -0.1849(4) 0.56173(17) 0.0185(9) Uani 1 1 d . . . . .
C8B C 1.1373(3) -0.0928(4) 0.52418(15) 0.0157(9) Uani 1 1 d . . . . .
H8B H 1.1830 -0.0247 0.5305 0.019 Uiso 1 1 calc R U . . .
C9B C 1.0356(3) -0.0532(4) 0.53038(16) 0.0160(9) Uani 1 1 d . . . . .
H9B H 0.9944 -0.1252 0.5272 0.019 Uiso 1 1 calc R U . . .
C10B C 1.0413(4) -0.0045(4) 0.58051(16) 0.0166(9) Uani 1 1 d . . . . .
C11B C 0.9845(3) 0.0294(5) 0.49124(16) 0.0208(10) Uani 1 1 d . . . . .
H11C H 0.9167 0.0419 0.4939 0.025 Uiso 1 1 calc R U . . .
H11D H 1.0181 0.1059 0.4958 0.025 Uiso 1 1 calc R U . . .
C12B C 0.9822(4) -0.0143(5) 0.44187(17) 0.0211(10) Uani 1 1 d . . . . .
H12C H 0.9525 0.0459 0.4187 0.025 Uiso 1 1 calc R U . . .
H12D H 0.9416 -0.0857 0.4353 0.025 Uiso 1 1 calc R U . . .
C13B C 1.0862(3) -0.0415(4) 0.43720(15) 0.0153(9) Uani 1 1 d . . . . .
C14B C 1.1294(3) -0.1350(4) 0.47427(15) 0.0166(9) Uani 1 1 d . . . . .
H14B H 1.0831 -0.2025 0.4689 0.020 Uiso 1 1 calc R U . . .
C15B C 1.2217(3) -0.1749(4) 0.45956(16) 0.0206(9) Uani 1 1 d . . . . .
H15B H 1.2791 -0.1266 0.4755 0.025 Uiso 1 1 calc R U . . .
C16B C 1.1990(3) -0.1567(5) 0.40626(15) 0.0229(9) Uani 1 1 d . . . . .
H16C H 1.2025 -0.2319 0.3901 0.028 Uiso 1 1 calc R U . . .
H16D H 1.2465 -0.1020 0.3980 0.028 Uiso 1 1 calc R U . . .
C17B C 1.0947(3) -0.1057(4) 0.39169(16) 0.0183(10) Uani 1 1 d . . . . .
H17B H 1.0478 -0.1727 0.3867 0.022 Uiso 1 1 calc R U . . .
C18B C 1.1469(4) 0.0719(4) 0.44306(16) 0.0248(9) Uani 1 1 d . . . . .
H18D H 1.1129 0.1307 0.4208 0.037 Uiso 1 1 calc R U . . .
H18E H 1.2109 0.0559 0.4370 0.037 Uiso 1 1 calc R U . . .
H18F H 1.1553 0.1013 0.4751 0.037 Uiso 1 1 calc R U . . .
C19B C 1.1025(3) 0.1094(4) 0.58859(16) 0.0199(9) Uani 1 1 d . . . . .
H19D H 1.1129 0.1333 0.6214 0.030 Uiso 1 1 calc R U . . .
H19E H 1.0676 0.1712 0.5683 0.030 Uiso 1 1 calc R U . . .
H19F H 1.1657 0.0955 0.5812 0.030 Uiso 1 1 calc R U . . .
C20B C 1.0764(4) -0.0369(5) 0.34657(17) 0.0233(11) Uani 1 1 d . . . . .
H20B H 1.1146 0.0374 0.3519 0.028 Uiso 1 1 calc R U . . .
C21B C 1.1001(4) -0.1029(5) 0.30606(18) 0.0316(12) Uani 1 1 d . . . . .
H21D H 1.0655 -0.1778 0.3021 0.047 Uiso 1 1 calc R U . . .
H21E H 1.1705 -0.1170 0.3125 0.047 Uiso 1 1 calc R U . . .
H21F H 1.0796 -0.0567 0.2773 0.047 Uiso 1 1 calc R U . . .
C22B C 0.9445(4) 0.0947(5) 0.31488(17) 0.0252(11) Uani 1 1 d . . . . .
C23B C 0.8360(4) 0.1026(6) 0.3000(2) 0.0372(14) Uani 1 1 d . . . . .
H23D H 0.8173 0.1780 0.2847 0.056 Uiso 1 1 calc R U . . .
H23E H 0.8085 0.0958 0.3275 0.056 Uiso 1 1 calc R U . . .
H23F H 0.8109 0.0393 0.2780 0.056 Uiso 1 1 calc R U . . .
C24B C 0.9182(4) 0.0297(6) 0.7362(2) 0.0260(11) Uani 1 1 d . . . . .
C25B C 0.9431(5) 0.0862(6) 0.7831(2) 0.0306(13) Uani 1 1 d . . . . .
H25D H 0.8952 0.1475 0.7843 0.046 Uiso 1 1 calc R U . . .
H25E H 1.0083 0.1208 0.7886 0.046 Uiso 1 1 calc R U . . .
H25F H 0.9420 0.0276 0.8073 0.046 Uiso 1 1 calc R U . . .
O1B O 1.1790(3) -0.2884(3) 0.55309(12) 0.0238(7) Uani 1 1 d . . . . .
O2B O 0.9726(3) -0.0104(3) 0.33423(12) 0.0237(8) Uani 1 1 d . . . . .
O3B O 1.0007(3) 0.1703(4) 0.31021(16) 0.0450(11) Uani 1 1 d . . . . .
O4B O 0.9974(3) 0.0157(3) 0.71914(13) 0.0213(8) Uani 1 1 d . . . . .
O5B O 0.8375(4) -0.0009(6) 0.71524(16) 0.0430(13) Uani 1 1 d . . . . .
F1B F 1.24028(19) -0.2945(3) 0.46923(9) 0.0286(6) Uani 1 1 d . . . . .
C1C C 0.3480(4) 0.3271(5) 0.91287(16) 0.0189(10) Uani 1 1 d . . . . .
H1C1 H 0.3404 0.2648 0.9351 0.023 Uiso 1 1 calc R U . . .
H1C2 H 0.3158 0.3984 0.9210 0.023 Uiso 1 1 calc R U . . .
C2C C 0.2971(4) 0.2892(5) 0.86294(16) 0.0184(10) Uani 1 1 d . . . . .
H2C1 H 0.3248 0.2139 0.8557 0.022 Uiso 1 1 calc R U . . .
H2C2 H 0.2267 0.2775 0.8608 0.022 Uiso 1 1 calc R U . . .
C3C C 0.3101(4) 0.3807(5) 0.82723(16) 0.0185(10) Uani 1 1 d . . . . .
H3C H 0.2708 0.4518 0.8300 0.022 Uiso 1 1 calc R U . . .
C4C C 0.4158(4) 0.4136(4) 0.83220(16) 0.0187(10) Uani 1 1 d . . . . .
H4C1 H 0.4198 0.4793 0.8108 0.022 Uiso 1 1 calc R U . . .
H4C2 H 0.4514 0.3464 0.8231 0.022 Uiso 1 1 calc R U . . .
C5C C 0.4634(4) 0.4491(4) 0.88230(16) 0.0168(9) Uani 1 1 d . . . . .
H5C H 0.4260 0.5176 0.8899 0.020 Uiso 1 1 calc R U . . .
C6C C 0.5687(3) 0.4904(4) 0.88700(15) 0.0199(9) Uani 1 1 d . . . . .
H6C1 H 0.6094 0.4252 0.8804 0.024 Uiso 1 1 calc R U . . .
H6C2 H 0.5704 0.5543 0.8645 0.024 Uiso 1 1 calc R U . . .
C7C C 0.6068(3) 0.5334(4) 0.93678(16) 0.0165(9) Uani 1 1 d . . . . .
C8C C 0.6093(3) 0.4406(4) 0.97400(15) 0.0154(9) Uani 1 1 d . . . . .
H8C H 0.6481 0.3725 0.9672 0.018 Uiso 1 1 calc R U . . .
C9C C 0.5007(4) 0.4011(4) 0.96852(15) 0.0147(9) Uani 1 1 d . . . . .
H9C H 0.4627 0.4731 0.9717 0.018 Uiso 1 1 calc R U . . .
C10C C 0.4573(3) 0.3520(4) 0.91839(16) 0.0148(9) Uani 1 1 d . . . . .
C11C C 0.4885(3) 0.3176(5) 1.00759(15) 0.0179(9) Uani 1 1 d . . . . .
H11E H 0.5171 0.2409 1.0029 0.021 Uiso 1 1 calc R U . . .
H11F H 0.4181 0.3058 1.0053 0.021 Uiso 1 1 calc R U . . .
C12C C 0.5374(4) 0.3629(5) 1.05708(15) 0.0173(10) Uani 1 1 d . . . . .
H12E H 0.5047 0.4355 1.0634 0.021 Uiso 1 1 calc R U . . .
H12F H 0.5302 0.3040 1.0807 0.021 Uiso 1 1 calc R U . . .
C13C C 0.6450(3) 0.3869(4) 1.06123(15) 0.0158(9) Uani 1 1 d . . . . .
C14C C 0.6520(3) 0.4812(4) 1.02425(14) 0.0148(9) Uani 1 1 d . . . . .
H14C H 0.6116 0.5490 1.0299 0.018 Uiso 1 1 calc R U . . .
C15C C 0.7590(3) 0.5204(4) 1.03873(15) 0.0193(9) Uani 1 1 d . . . . .
H15C H 0.7999 0.4717 1.0226 0.023 Uiso 1 1 calc R U . . .
C16C C 0.7902(3) 0.5013(5) 1.09202(15) 0.0231(10) Uani 1 1 d . . . . .
H16E H 0.8101 0.5762 1.1084 0.028 Uiso 1 1 calc R U . . .
H16F H 0.8457 0.4461 1.1001 0.028 Uiso 1 1 calc R U . . .
C17C C 0.6996(3) 0.4504(4) 1.10608(15) 0.0161(9) Uani 1 1 d . . . . .
H17C H 0.6582 0.5175 1.1114 0.019 Uiso 1 1 calc R U . . .
C18C C 0.6990(3) 0.2738(4) 1.05506(17) 0.0230(9) Uani 1 1 d . . . . .
H18G H 0.6832 0.2131 1.0756 0.035 Uiso 1 1 calc R U . . .
H18H H 0.7695 0.2881 1.0633 0.035 Uiso 1 1 calc R U . . .
H18I H 0.6787 0.2480 1.0224 0.035 Uiso 1 1 calc R U . . .
C19C C 0.5103(3) 0.2397(4) 0.90966(16) 0.0207(10) Uani 1 1 d . . . . .
H19G H 0.4944 0.1764 0.9290 0.031 Uiso 1 1 calc R U . . .
H19H H 0.5809 0.2532 0.9179 0.031 Uiso 1 1 calc R U . . .
H19I H 0.4893 0.2181 0.8765 0.031 Uiso 1 1 calc R U . . .
C20C C 0.7278(4) 0.3812(4) 1.15145(15) 0.0202(10) Uani 1 1 d . . . . .
H20C H 0.7608 0.3070 1.1460 0.024 Uiso 1 1 calc R U . . .
C21C C 0.7924(4) 0.4475(6) 1.19209(18) 0.0322(13) Uani 1 1 d . . . . .
H21G H 0.7612 0.5217 1.1965 0.048 Uiso 1 1 calc R U . . .
H21H H 0.8558 0.4628 1.1852 0.048 Uiso 1 1 calc R U . . .
H21I H 0.8016 0.4006 1.2207 0.048 Uiso 1 1 calc R U . . .
C22C C 0.6318(4) 0.2546(5) 1.18811(18) 0.0266(12) Uani 1 1 d . . . . .
C23C C 0.5370(5) 0.2466(5) 1.2031(2) 0.0356(13) Uani 1 1 d . . . . .
H23G H 0.5138 0.1656 1.2001 0.053 Uiso 1 1 calc R U . . .
H23H H 0.4883 0.2972 1.1831 0.053 Uiso 1 1 calc R U . . .
H23I H 0.5474 0.2717 1.2358 0.053 Uiso 1 1 calc R U . . .
C24C C 0.1815(4) 0.3165(5) 0.76257(18) 0.0227(11) Uani 1 1 d . . . . .
C25C C 0.1617(5) 0.2552(6) 0.7162(2) 0.0302(13) Uani 1 1 d . . . . .
H25G H 0.0985 0.2153 0.7106 0.045 Uiso 1 1 calc R U . . .
H25H H 0.2133 0.1977 0.7163 0.045 Uiso 1 1 calc R U . . .
H25I H 0.1604 0.3124 0.6913 0.045 Uiso 1 1 calc R U . . .
O1C O 0.6237(3) 0.6363(3) 0.94589(12) 0.0237(7) Uani 1 1 d . . . . .
O2C O 0.6356(3) 0.3538(3) 1.16426(11) 0.0225(8) Uani 1 1 d . . . . .
O3C O 0.6963(3) 0.1822(4) 1.19624(16) 0.0438(11) Uani 1 1 d . . . . .
O4C O 0.2784(3) 0.3309(4) 0.78012(12) 0.0216(8) Uani 1 1 d . . . . .
O5C O 0.1195(3) 0.3489(5) 0.78193(14) 0.0376(11) Uani 1 1 d . . . . .
F1C F 0.76930(19) 0.6396(3) 1.02905(9) 0.0286(6) Uani 1 1 d . . . . .
C1D C 0.8407(4) 0.3175(5) 0.92232(19) 0.0236(11) Uani 1 1 d . . . . .
H1D1 H 0.8276 0.2582 0.9445 0.028 Uiso 1 1 calc R U . . .
H1D2 H 0.8126 0.3926 0.9296 0.028 Uiso 1 1 calc R U . . .
C2D C 0.7902(4) 0.2807(5) 0.87228(18) 0.0237(11) Uani 1 1 d . . . . .
H2D1 H 0.8115 0.2009 0.8664 0.028 Uiso 1 1 calc R U . . .
H2D2 H 0.7187 0.2787 0.8690 0.028 Uiso 1 1 calc R U . . .
C3D C 0.8134(4) 0.3640(5) 0.83594(16) 0.0215(11) Uani 1 1 d . . . . .
H3D H 0.7806 0.4409 0.8375 0.026 Uiso 1 1 calc R U . . .
C4D C 0.9222(4) 0.3820(5) 0.84244(17) 0.0238(11) Uani 1 1 d . . . . .
H4D1 H 0.9337 0.4423 0.8202 0.029 Uiso 1 1 calc R U . . .
H4D2 H 0.9525 0.3083 0.8354 0.029 Uiso 1 1 calc R U . . .
C5D C 0.9692(4) 0.4200(4) 0.89217(17) 0.0194(10) Uani 1 1 d . . . . .
H5D H 0.9365 0.4943 0.8977 0.023 Uiso 1 1 calc R U . . .
C6D C 1.0779(3) 0.4483(5) 0.89830(17) 0.0254(11) Uani 1 1 d . . . . .
H6D1 H 1.1136 0.3777 0.8924 0.030 Uiso 1 1 calc R U . . .
H6D2 H 1.0860 0.5095 0.8757 0.030 Uiso 1 1 calc R U . . .
C7D C 1.1178(3) 0.4907(5) 0.94774(18) 0.0223(10) Uani 1 1 d . . . . .
C8D C 1.1104(3) 0.4016(4) 0.98506(16) 0.0196(9) Uani 1 1 d . . . . .
H8D H 1.1406 0.3266 0.9782 0.024 Uiso 1 1 calc R U . . .
C9D C 0.9976(4) 0.3826(4) 0.97879(16) 0.0179(10) Uani 1 1 d . . . . .
H9D H 0.9685 0.4620 0.9794 0.021 Uiso 1 1 calc R U . . .
C10D C 0.9527(3) 0.3316(4) 0.92938(17) 0.0173(9) Uani 1 1 d . . . . .
C11D C 0.9727(3) 0.3141(5) 1.01910(17) 0.0228(10) Uani 1 1 d . . . . .
H11G H 0.9015 0.3187 1.0163 0.027 Uiso 1 1 calc R U . . .
H11H H 0.9897 0.2310 1.0164 0.027 Uiso 1 1 calc R U . . .
C12D C 1.0259(4) 0.3591(5) 1.06746(18) 0.0227(10) Uani 1 1 d . . . . .
H12G H 1.0042 0.4397 1.0717 0.027 Uiso 1 1 calc R U . . .
H12H H 1.0093 0.3093 1.0920 0.027 Uiso 1 1 calc R U . . .
C13D C 1.1357(3) 0.3581(4) 1.07286(16) 0.0201(10) Uani 1 1 d . . . . .
C14D C 1.1586(3) 0.4394(4) 1.03491(17) 0.0205(10) Uani 1 1 d . . . . .
H14D H 1.1326 0.5185 1.0397 0.025 Uiso 1 1 calc R U . . .
C15D C 1.2696(3) 0.4472(5) 1.04899(18) 0.0317(11) Uani 1 1 d . . . . .
H15D H 1.2983 0.3773 1.0369 0.038 Uiso 1 1 calc R U . . .
C16D C 1.2962(3) 0.4452(6) 1.10251(18) 0.0317(11) Uani 1 1 d . . . . .
H16G H 1.3219 0.5220 1.1152 0.038 Uiso 1 1 calc R U . . .
H16H H 1.3462 0.3848 1.1144 0.038 Uiso 1 1 calc R U . . .
C17D C 1.1994(4) 0.4162(5) 1.1171(2) 0.0286(12) Uani 1 1 d . . . . .
H17D H 1.1678 0.4915 1.1224 0.034 Uiso 1 1 calc R U . . .
C18D C 1.1713(4) 0.2317(4) 1.06875(17) 0.0272(10) Uani 1 1 d . . . . .
H18J H 1.1507 0.1821 1.0918 0.041 Uiso 1 1 calc R U . . .
H18K H 1.2426 0.2309 1.0747 0.041 Uiso 1 1 calc R U . . .
H18L H 1.1430 0.2019 1.0372 0.041 Uiso 1 1 calc R U . . .
C19D C 0.9963(3) 0.2108(4) 0.92343(18) 0.0250(11) Uani 1 1 d . . . . .
H19J H 0.9642 0.1786 0.8927 0.038 Uiso 1 1 calc R U . . .
H19K H 0.9860 0.1582 0.9481 0.038 Uiso 1 1 calc R U . . .
H19L H 1.0664 0.2187 0.9256 0.038 Uiso 1 1 calc R U . . .
C20D C 1.2192(4) 0.3476(5) 1.16217(18) 0.0316(12) Uani 1 1 d . . . . .
H20D H 1.2485 0.2704 1.1573 0.038 Uiso 1 1 calc R U . . .
C21D C 1.2853(5) 0.4095(7) 1.20375(19) 0.0439(16) Uani 1 1 d . . . . .
H21J H 1.2559 0.4843 1.2091 0.066 Uiso 1 1 calc R U . . .
H21K H 1.3492 0.4236 1.1972 0.066 Uiso 1 1 calc R U . . .
H21L H 1.2933 0.3606 1.2318 0.066 Uiso 1 1 calc R U . . .
C22D C 1.1062(5) 0.2237(5) 1.19011(19) 0.0344(13) Uani 1 1 d . . . . .
C23D C 1.0072(5) 0.2200(7) 1.2000(2) 0.0482(17) Uani 1 1 d . . . . .
H23J H 0.9860 0.1386 1.2005 0.072 Uiso 1 1 calc R U . . .
H23K H 0.9609 0.2627 1.1755 0.072 Uiso 1 1 calc R U . . .
H23L H 1.0098 0.2562 1.2304 0.072 Uiso 1 1 calc R U . . .
C24D C 0.6833(4) 0.3182(6) 0.76928(19) 0.0260(12) Uani 1 1 d . . . . .
C25D C 0.6596(5) 0.2612(6) 0.7219(2) 0.0291(13) Uani 1 1 d . . . . .
H25J H 0.5959 0.2229 0.7166 0.044 Uiso 1 1 calc R U . . .
H25K H 0.7097 0.2030 0.7204 0.044 Uiso 1 1 calc R U . . .
H25L H 0.6579 0.3206 0.6977 0.044 Uiso 1 1 calc R U . . .
O1D O 1.1441(3) 0.5913(3) 0.95630(14) 0.0309(9) Uani 1 1 d . . . . .
O2D O 1.1247(3) 0.3287(4) 1.17338(13) 0.0326(9) Uani 1 1 d . . . . .
O3D O 1.1632(4) 0.1432(4) 1.19538(18) 0.0516(13) Uani 1 1 d . . . . .
O4D O 0.7796(3) 0.3136(4) 0.78922(13) 0.0257(8) Uani 1 1 d . . . . .
O5D O 0.6236(4) 0.3605(6) 0.78763(16) 0.0462(13) Uani 1 1 d . . . . .
F1D F 1.3057(2) 0.5490(4) 1.03289(12) 0.0555(12) Uani 1 1 d . . . . .

loop_
_atom_site_aniso_label
_atom_site_aniso_U_11
_atom_site_aniso_U_22
_atom_site_aniso_U_33
_atom_site_aniso_U_23
_atom_site_aniso_U_13
_atom_site_aniso_U_12
C1A 0.0080(19) 0.023(2) 0.026(2) -0.0019(18) 0.0042(16) 0.0009(17)
C2A 0.016(2) 0.024(2) 0.028(2) -0.0040(19) 0.0074(18) 0.0013(18)
C3A 0.016(2) 0.022(2) 0.023(2) -0.0053(18) 0.0059(17) -0.0010(18)
C4A 0.016(2) 0.028(3) 0.022(2) -0.0048(18) 0.0024(17) 0.0034(19)
C5A 0.010(2) 0.019(2) 0.020(2) -0.0033(17) 0.0042(16) 0.0011(16)
C6A 0.018(2) 0.035(3) 0.017(2) -0.0014(18) 0.0007(16) 0.008(2)
C7A 0.0108(19) 0.021(2) 0.026(2) -0.0023(18) 0.0035(16) 0.0058(18)
C8A 0.013(2) 0.016(2) 0.0194(19) -0.0028(16) 0.0017(16) 0.0004(16)
C9A 0.013(2) 0.015(2) 0.021(2) -0.0010(16) 0.0023(16) -0.0003(17)
C10A 0.013(2) 0.018(2) 0.0179(19) -0.0029(16) 0.0037(15) 0.0016(17)
C11A 0.017(2) 0.024(2) 0.023(2) -0.0020(19) 0.0036(18) -0.0016(19)
C12A 0.013(2) 0.026(2) 0.021(2) 0.0002(18) 0.0005(16) -0.0005(18)
C13A 0.017(2) 0.022(2) 0.020(2) -0.0037(17) 0.0027(16) -0.0032(18)
C14A 0.013(2) 0.018(2) 0.025(2) -0.0035(18) 0.0037(16) -0.0014(17)
C15A 0.013(2) 0.040(3) 0.028(2) -0.001(2) 0.0047(17) 0.0062(19)
C16A 0.019(2) 0.044(3) 0.025(2) -0.008(2) 0.0072(18) -0.001(2)
C17A 0.019(2) 0.025(3) 0.021(2) -0.0031(18) 0.0027(17) -0.0050(19)
C18A 0.027(2) 0.022(2) 0.025(2) 0.0013(17) 0.0008(18) -0.0080(19)
C19A 0.021(2) 0.019(2) 0.024(2) -0.0076(18) 0.0085(17) -0.0055(18)
C20A 0.022(3) 0.039(3) 0.022(2) -0.003(2) 0.0060(18) -0.010(2)
C21A 0.034(3) 0.067(4) 0.027(3) -0.005(3) 0.013(2) -0.010(3)
C22A 0.043(3) 0.034(3) 0.019(2) 0.004(2) 0.003(2) -0.009(3)
C23A 0.039(4) 0.049(4) 0.052(4) 0.015(3) -0.005(3) 0.000(3)
C24A 0.019(3) 0.030(3) 0.026(2) 0.003(2) 0.011(2) -0.005(2)
C25A 0.027(3) 0.030(3) 0.026(3) -0.006(2) 0.011(2) -0.002(2)
O1A 0.0267(19) 0.025(2) 0.0331(18) -0.0011(15) 0.0037(14) 0.0129(16)
O2A 0.0257(19) 0.035(2) 0.0229(15) 0.0033(15) -0.0005(13) -0.0092(16)
O3A 0.054(3) 0.040(3) 0.052(2) 0.0098(19) 0.013(2) -0.012(2)
O4A 0.0193(17) 0.0295(18) 0.0228(16) -0.0066(14) 0.0093(13) -0.0027(15)
O5A 0.028(2) 0.057(3) 0.033(2) -0.007(2) 0.0115(17) -0.015(2)
F1A 0.046(2) 0.076(3) 0.0464(19) 0.0160(18) 0.0233(16) 0.040(2)
C1B 0.017(2) 0.022(2) 0.023(2) 0.0016(18) 0.0046(17) 0.0032(18)
C2B 0.022(2) 0.023(2) 0.024(2) -0.0021(18) 0.0098(19) 0.0048(19)
C3B 0.020(2) 0.023(2) 0.023(2) -0.0044(19) 0.0053(19) -0.005(2)
C4B 0.022(2) 0.024(2) 0.019(2) -0.0011(18) 0.0036(18) 0.0051(19)
C5B 0.013(2) 0.015(2) 0.021(2) -0.0015(16) 0.0041(16) 0.0002(16)
C6B 0.0124(19) 0.022(2) 0.025(2) 0.0000(18) 0.0028(16) 0.0044(17)
C7B 0.0062(17) 0.018(2) 0.029(2) 0.0003(19) 0.0009(16) 0.0032(17)
C8B 0.0086(18) 0.016(2) 0.022(2) -0.0023(16) 0.0024(16) -0.0002(16)
C9B 0.0077(19) 0.017(2) 0.022(2) -0.0007(17) 0.0001(16) 0.0032(16)
C10B 0.016(2) 0.016(2) 0.017(2) 0.0008(16) 0.0018(16) 0.0011(17)
C11B 0.018(2) 0.021(2) 0.022(2) 0.0010(18) 0.0023(18) 0.0108(19)
C12B 0.017(2) 0.021(2) 0.024(2) 0.0029(18) 0.0015(17) 0.0027(18)
C13B 0.010(2) 0.015(2) 0.019(2) -0.0012(16) 0.0000(16) 0.0007(16)
C14B 0.0098(18) 0.014(2) 0.026(2) -0.0032(17) 0.0033(15) -0.0017(16)
C15B 0.0112(19) 0.019(2) 0.031(2) -0.0023(17) 0.0029(16) 0.0034(17)
C16B 0.0130(19) 0.030(2) 0.026(2) -0.0020(19) 0.0051(16) 0.0014(18)
C17B 0.013(2) 0.019(2) 0.021(2) -0.0082(17) 0.0014(16) -0.0002(17)
C18B 0.022(2) 0.020(2) 0.030(2) -0.0003(18) 0.0011(17) -0.0049(18)
C19B 0.022(2) 0.015(2) 0.023(2) -0.0047(16) 0.0051(17) 0.0005(17)
C20B 0.015(2) 0.029(3) 0.025(2) 0.0009(19) 0.0046(17) -0.0054(19)
C21B 0.030(3) 0.045(3) 0.022(2) 0.001(2) 0.009(2) 0.000(2)
C22B 0.033(3) 0.019(2) 0.021(2) -0.0013(18) 0.0020(19) 0.005(2)
C23B 0.033(3) 0.033(3) 0.038(3) 0.001(2) -0.007(2) 0.008(2)
C24B 0.019(3) 0.028(3) 0.034(3) 0.001(2) 0.013(2) -0.003(2)
C25B 0.024(3) 0.037(3) 0.032(3) -0.007(2) 0.009(2) 0.005(2)
O1B 0.0201(16) 0.0170(18) 0.0338(18) -0.0023(14) 0.0056(13) 0.0020(13)
O2B 0.0174(17) 0.0248(18) 0.0268(16) 0.0036(14) 0.0013(13) 0.0010(13)
O3B 0.042(2) 0.033(2) 0.060(3) 0.0102(19) 0.013(2) -0.0015(18)
O4B 0.0178(16) 0.0218(17) 0.0258(17) -0.0031(13) 0.0079(13) 0.0019(13)
O5B 0.020(2) 0.073(4) 0.038(2) -0.011(2) 0.0115(18) -0.013(2)
F1B 0.0260(14) 0.0279(15) 0.0318(14) 0.0002(11) 0.0066(11) 0.0121(12)
C1C 0.017(2) 0.022(2) 0.019(2) -0.0014(17) 0.0057(17) -0.0031(18)
C2C 0.013(2) 0.022(2) 0.020(2) 0.0004(18) 0.0044(17) -0.0019(17)
C3C 0.016(2) 0.020(2) 0.018(2) -0.0043(17) 0.0024(17) -0.0040(18)
C4C 0.016(2) 0.020(2) 0.020(2) -0.0010(17) 0.0042(16) -0.0021(17)
C5C 0.016(2) 0.016(2) 0.019(2) -0.0002(16) 0.0056(16) -0.0039(16)
C6C 0.019(2) 0.026(2) 0.0160(19) 0.0012(17) 0.0062(15) -0.0049(18)
C7C 0.0103(18) 0.017(2) 0.024(2) 0.0001(18) 0.0070(16) -0.0034(17)
C8C 0.0121(18) 0.018(2) 0.0172(19) -0.0021(16) 0.0060(15) -0.0028(16)
C9C 0.013(2) 0.018(2) 0.0144(19) -0.0004(16) 0.0046(15) -0.0007(16)
C10C 0.0110(19) 0.016(2) 0.0177(19) -0.0011(16) 0.0042(15) -0.0018(16)
C11C 0.015(2) 0.021(2) 0.017(2) -0.0005(17) 0.0041(16) -0.0041(17)
C12C 0.014(2) 0.022(2) 0.017(2) -0.0004(17) 0.0068(16) -0.0021(17)
C13C 0.013(2) 0.018(2) 0.0161(19) -0.0017(16) 0.0032(16) 0.0015(16)
C14C 0.0106(17) 0.018(2) 0.0165(19) -0.0041(16) 0.0045(15) -0.0037(16)
C15C 0.0135(19) 0.024(2) 0.022(2) -0.0014(17) 0.0065(15) -0.0053(18)
C16C 0.0149(19) 0.033(3) 0.022(2) -0.0051(19) 0.0062(16) -0.0063(18)
C17C 0.0114(18) 0.019(2) 0.017(2) 0.0007(16) 0.0033(15) 0.0027(16)
C18C 0.020(2) 0.022(2) 0.028(2) -0.0014(18) 0.0081(17) 0.0038(17)
C19C 0.020(2) 0.021(2) 0.022(2) -0.0004(17) 0.0068(17) 0.0010(17)
C20C 0.016(2) 0.027(3) 0.017(2) 0.0002(17) 0.0019(16) 0.0001(18)
C21C 0.028(3) 0.042(3) 0.024(2) -0.003(2) 0.001(2) -0.002(2)
C22C 0.035(3) 0.026(3) 0.020(2) 0.0004(19) 0.0084(19) 0.002(2)
C23C 0.047(4) 0.029(3) 0.037(3) 0.000(2) 0.021(3) -0.006(2)
C24C 0.020(2) 0.023(2) 0.023(2) -0.001(2) -0.001(2) -0.003(2)
C25C 0.028(3) 0.029(3) 0.028(3) -0.005(2) -0.004(2) -0.001(2)
O1C 0.0229(17) 0.0210(18) 0.0286(17) -0.0023(14) 0.0092(13) -0.0060(14)
O2C 0.0228(17) 0.0250(18) 0.0206(15) 0.0051(13) 0.0071(13) 0.0037(13)
O3C 0.045(2) 0.034(2) 0.051(2) 0.0156(18) 0.0100(18) 0.0125(19)
O4C 0.0173(17) 0.0287(19) 0.0177(16) -0.0045(13) 0.0019(13) -0.0022(14)
O5C 0.020(2) 0.061(3) 0.030(2) -0.010(2) 0.0018(17) 0.002(2)
F1C 0.0253(13) 0.0297(15) 0.0302(14) 0.0009(11) 0.0054(10) -0.0137(11)
C1D 0.015(2) 0.024(2) 0.032(3) 0.000(2) 0.0062(18) -0.0006(19)
C2D 0.012(2) 0.022(2) 0.038(3) 0.002(2) 0.0073(18) 0.0012(17)
C3D 0.018(2) 0.028(2) 0.017(2) -0.0083(19) 0.0016(17) -0.0034(19)
C4D 0.015(2) 0.029(3) 0.028(2) -0.0048(19) 0.0065(18) -0.0020(19)
C5D 0.013(2) 0.018(2) 0.028(2) -0.0012(18) 0.0064(17) 0.0015(17)
C6D 0.017(2) 0.033(3) 0.028(2) -0.003(2) 0.0088(18) -0.007(2)
C7D 0.0137(19) 0.021(3) 0.034(3) -0.008(2) 0.0105(17) -0.0066(18)
C8D 0.014(2) 0.017(2) 0.030(2) -0.0006(18) 0.0098(17) -0.0005(17)
C9D 0.012(2) 0.016(2) 0.026(2) -0.0028(17) 0.0071(17) -0.0025(16)
C10D 0.0099(18) 0.013(2) 0.030(2) -0.0002(17) 0.0062(16) 0.0001(16)
C11D 0.016(2) 0.019(2) 0.036(3) 0.006(2) 0.0103(19) -0.0032(17)
C12D 0.020(2) 0.019(2) 0.031(2) -0.0014(19) 0.0087(19) 0.0031(18)
C13D 0.017(2) 0.020(2) 0.026(2) -0.0029(18) 0.0095(17) 0.0042(17)
C14D 0.0131(19) 0.021(2) 0.029(2) -0.0033(19) 0.0068(17) -0.0007(17)
C15D 0.014(2) 0.046(3) 0.037(3) -0.004(2) 0.0096(18) -0.009(2)
C16D 0.018(2) 0.045(3) 0.030(2) -0.007(2) 0.0031(18) 0.000(2)
C17D 0.022(2) 0.027(3) 0.039(3) -0.007(2) 0.011(2) 0.002(2)
C18D 0.026(2) 0.025(3) 0.031(2) -0.0038(19) 0.0094(19) 0.0092(19)
C19D 0.019(2) 0.016(2) 0.041(3) -0.003(2) 0.0074(19) 0.0017(18)
C20D 0.028(3) 0.040(3) 0.028(3) -0.002(2) 0.007(2) 0.008(2)
C21D 0.036(3) 0.066(4) 0.027(3) -0.009(3) 0.002(2) 0.006(3)
C22D 0.048(4) 0.029(3) 0.024(2) 0.000(2) 0.005(2) 0.000(3)
C23D 0.054(4) 0.055(4) 0.041(3) 0.004(3) 0.022(3) 0.000(3)
C24D 0.019(3) 0.029(3) 0.027(2) -0.006(2) -0.001(2) -0.001(2)
C25D 0.020(3) 0.033(3) 0.032(3) -0.010(2) 0.003(2) -0.003(2)
O1D 0.0280(19) 0.022(2) 0.045(2) -0.0059(16) 0.0134(15) -0.0142(16)
O2D 0.032(2) 0.040(2) 0.0277(17) 0.0037(16) 0.0101(15) 0.0062(17)
O3D 0.055(3) 0.039(3) 0.057(3) -0.001(2) 0.007(2) 0.011(2)
O4D 0.0147(16) 0.033(2) 0.0271(18) -0.0096(15) 0.0010(13) 0.0009(14)
O5D 0.020(2) 0.077(4) 0.039(2) -0.016(2) 0.0042(18) 0.014(2)
F1D 0.0308(18) 0.080(3) 0.0491(19) 0.0181(18) -0.0034(14) -0.0329(19)

_geom_special_details            
;
 All esds (except the esd in the dihedral angle between two l.s. planes)
 are estimated using the full covariance matrix.  The cell esds are taken
 into account individually in the estimation of esds in distances, angles
 and torsion angles; correlations between esds in cell parameters are only
 used when they are defined by crystal symmetry.  An approximate (isotropic)
 treatment of cell esds is used for estimating esds involving l.s. planes.
;

loop_
_geom_bond_atom_site_label_1
_geom_bond_atom_site_label_2
_geom_bond_distance
_geom_bond_site_symmetry_2
_geom_bond_publ_flag
C1A C2A 1.534(7) . ?
C1A C10A 1.543(6) . ?
C1A H1A1 0.9900 . ?
C1A H1A2 0.9900 . ?
C2A C3A 1.519(7) . ?
C2A H2A1 0.9900 . ?
C2A H2A2 0.9900 . ?
C3A O4A 1.461(6) . ?
C3A C4A 1.520(7) . ?
C3A H3A 1.0000 . ?
C4A C5A 1.537(6) . ?
C4A H4A1 0.9900 . ?
C4A H4A2 0.9900 . ?
C5A C6A 1.543(6) . ?
C5A C10A 1.545(6) . ?
C5A H5A 1.0000 . ?
C6A C7A 1.512(6) . ?
C6A H6A1 0.9900 . ?
C6A H6A2 0.9900 . ?
C7A O1A 1.229(6) . ?
C7A C8A 1.514(6) . ?
C8A C14A 1.522(6) . ?
C8A C9A 1.562(6) . ?
C8A H8A 1.0000 . ?
C9A C11A 1.529(6) . ?
C9A C10A 1.566(6) . ?
C9A H9A 1.0000 . ?
C10A C19A 1.542(7) . ?
C11A C12A 1.530(7) . ?
C11A H11A 0.9900 . ?
C11A H11B 0.9900 . ?
C12A C13A 1.531(6) . ?
C12A H12A 0.9900 . ?
C12A H12B 0.9900 . ?
C13A C18A 1.536(6) . ?
C13A C14A 1.543(6) . ?
C13A C17A 1.562(6) . ?
C14A C15A 1.526(6) . ?
C14A H14A 1.0000 . ?
C15A F1A 1.388(6) . ?
C15A C16A 1.530(6) . ?
C15A H15A 1.0000 . ?
C16A C17A 1.554(7) . ?
C16A H16A 0.9900 . ?
C16A H16B 0.9900 . ?
C17A C20A 1.497(7) . ?
C17A H17A 1.0000 . ?
C18A H18A 0.9800 . ?
C18A H18B 0.9800 . ?
C18A H18C 0.9800 . ?
C19A H19A 0.9800 . ?
C19A H19B 0.9800 . ?
C19A H19C 0.9800 . ?
C20A O2A 1.465(6) . ?
C20A C21A 1.522(8) . ?
C20A H20A 1.0000 . ?
C21A H21A 0.9800 . ?
C21A H21B 0.9800 . ?
C21A H21C 0.9800 . ?
C22A O3A 1.212(8) . ?
C22A O2A 1.347(7) . ?
C22A C23A 1.499(9) . ?
C23A H23A 0.9800 . ?
C23A H23B 0.9800 . ?
C23A H23C 0.9800 . ?
C24A O5A 1.198(8) . ?
C24A O4A 1.336(7) . ?
C24A C25A 1.497(7) . ?
C25A H25A 0.9800 . ?
C25A H25B 0.9800 . ?
C25A H25C 0.9800 . ?
C1B C2B 1.540(7) . ?
C1B C10B 1.553(7) . ?
C1B H1B1 0.9900 . ?
C1B H1B2 0.9900 . ?
C2B C3B 1.514(7) . ?
C2B H2B1 0.9900 . ?
C2B H2B2 0.9900 . ?
C3B O4B 1.458(6) . ?
C3B C4B 1.520(7) . ?
C3B H3B 1.0000 . ?
C4B C5B 1.544(6) . ?
C4B H4B1 0.9900 . ?
C4B H4B2 0.9900 . ?
C5B C10B 1.534(6) . ?
C5B C6B 1.544(6) . ?
C5B H5B 1.0000 . ?
C6B C7B 1.516(6) . ?
C6B H6B1 0.9900 . ?
C6B H6B2 0.9900 . ?
C7B O1B 1.221(6) . ?
C7B C8B 1.522(6) . ?
C8B C14B 1.524(6) . ?
C8B C9B 1.558(6) . ?
C8B H8B 1.0000 . ?
C9B C11B 1.530(6) . ?
C9B C10B 1.560(6) . ?
C9B H9B 1.0000 . ?
C10B C19B 1.551(6) . ?
C11B C12B 1.529(6) . ?
C11B H11C 0.9900 . ?
C11B H11D 0.9900 . ?
C12B C13B 1.539(6) . ?
C12B H12C 0.9900 . ?
C12B H12D 0.9900 . ?
C13B C18B 1.542(6) . ?
C13B C14B 1.546(6) . ?
C13B C17B 1.557(6) . ?
C14B C15B 1.537(6) . ?
C14B H14B 1.0000 . ?
C15B F1B 1.411(5) . ?
C15B C16B 1.537(6) . ?
C15B H15B 1.0000 . ?
C16B C17B 1.547(6) . ?
C16B H16C 0.9900 . ?
C16B H16D 0.9900 . ?
C17B C20B 1.512(6) . ?
C17B H17B 1.0000 . ?
C18B H18D 0.9800 . ?
C18B H18E 0.9800 . ?
C18B H18F 0.9800 . ?
C19B H19D 0.9800 . ?
C19B H19E 0.9800 . ?
C19B H19F 0.9800 . ?
C20B O2B 1.456(6) . ?
C20B C21B 1.514(7) . ?
C20B H20B 1.0000 . ?
C21B H21D 0.9800 . ?
C21B H21E 0.9800 . ?
C21B H21F 0.9800 . ?
C22B O3B 1.204(7) . ?
C22B O2B 1.349(6) . ?
C22B C23B 1.492(7) . ?
C23B H23D 0.9800 . ?
C23B H23E 0.9800 . ?
C23B H23F 0.9800 . ?
C24B O5B 1.210(8) . ?
C24B O4B 1.339(7) . ?
C24B C25B 1.488(8) . ?
C25B H25D 0.9800 . ?
C25B H25E 0.9800 . ?
C25B H25F 0.9800 . ?
C1C C2C 1.535(6) . ?
C1C C10C 1.539(6) . ?
C1C H1C1 0.9900 . ?
C1C H1C2 0.9900 . ?
C2C C3C 1.525(7) . ?
C2C H2C1 0.9900 . ?
C2C H2C2 0.9900 . ?
C3C O4C 1.466(6) . ?
C3C C4C 1.511(7) . ?
C3C H3C 1.0000 . ?
C4C C5C 1.522(6) . ?
C4C H4C1 0.9900 . ?
C4C H4C2 0.9900 . ?
C5C C6C 1.534(6) . ?
C5C C10C 1.554(6) . ?
C5C H5C 1.0000 . ?
C6C C7C 1.516(6) . ?
C6C H6C1 0.9900 . ?
C6C H6C2 0.9900 . ?
C7C O1C 1.218(6) . ?
C7C C8C 1.520(6) . ?
C8C C14C 1.529(5) . ?
C8C C9C 1.570(6) . ?
C8C H8C 1.0000 . ?
C9C C11C 1.536(6) . ?
C9C C10C 1.560(6) . ?
C9C H9C 1.0000 . ?
C10C C19C 1.540(6) . ?
C11C C12C 1.544(6) . ?
C11C H11E 0.9900 . ?
C11C H11F 0.9900 . ?
C12C C13C 1.520(6) . ?
C12C H12E 0.9900 . ?
C12C H12F 0.9900 . ?
C13C C18C 1.535(6) . ?
C13C C17C 1.542(6) . ?
C13C C14C 1.553(6) . ?
C14C C15C 1.536(6) . ?
C14C H14C 1.0000 . ?
C15C F1C 1.409(6) . ?
C15C C16C 1.539(6) . ?
C15C H15C 1.0000 . ?
C16C C17C 1.549(6) . ?
C16C H16E 0.9900 . ?
C16C H16F 0.9900 . ?
C17C C20C 1.521(6) . ?
C17C H17C 1.0000 . ?
C18C H18G 0.9800 . ?
C18C H18H 0.9800 . ?
C18C H18I 0.9800 . ?
C19C H19G 0.9800 . ?
C19C H19H 0.9800 . ?
C19C H19I 0.9800 . ?
C20C O2C 1.472(6) . ?
C20C C21C 1.522(7) . ?
C20C H20C 1.0000 . ?
C21C H21G 0.9800 . ?
C21C H21H 0.9800 . ?
C21C H21I 0.9800 . ?
C22C O3C 1.212(8) . ?
C22C O2C 1.343(6) . ?
C22C C23C 1.507(7) . ?
C23C H23G 0.9800 . ?
C23C H23H 0.9800 . ?
C23C H23I 0.9800 . ?
C24C O5C 1.210(8) . ?
C24C O4C 1.352(7) . ?
C24C C25C 1.500(7) . ?
C25C H25G 0.9800 . ?
C25C H25H 0.9800 . ?
C25C H25I 0.9800 . ?
C1D C2D 1.533(7) . ?
C1D C10D 1.554(6) . ?
C1D H1D1 0.9900 . ?
C1D H1D2 0.9900 . ?
C2D C3D 1.525(7) . ?
C2D H2D1 0.9900 . ?
C2D H2D2 0.9900 . ?
C3D O4D 1.462(6) . ?
C3D C4D 1.516(7) . ?
C3D H3D 1.0000 . ?
C4D C5D 1.518(7) . ?
C4D H4D1 0.9900 . ?
C4D H4D2 0.9900 . ?
C5D C6D 1.537(6) . ?
C5D C10D 1.548(6) . ?
C5D H5D 1.0000 . ?
C6D C7D 1.509(7) . ?
C6D H6D1 0.9900 . ?
C6D H6D2 0.9900 . ?
C7D O1D 1.217(6) . ?
C7D C8D 1.520(7) . ?
C8D C14D 1.524(6) . ?
C8D C9D 1.574(6) . ?
C8D H8D 1.0000 . ?
C9D C11D 1.531(6) . ?
C9D C10D 1.553(6) . ?
C9D H9D 1.0000 . ?
C10D C19D 1.541(6) . ?
C11D C12D 1.530(7) . ?
C11D H11G 0.9900 . ?
C11D H11H 0.9900 . ?
C12D C13D 1.520(6) . ?
C12D H12G 0.9900 . ?
C12D H12H 0.9900 . ?
C13D C17D 1.544(7) . ?
C13D C14D 1.545(7) . ?
C13D C18D 1.547(6) . ?
C14D C15D 1.524(6) . ?
C14D H14D 1.0000 . ?
C15D F1D 1.399(7) . ?
C15D C16D 1.529(7) . ?
C15D H15D 1.0000 . ?
C16D C17D 1.563(7) . ?
C16D H16G 0.9900 . ?
C16D H16H 0.9900 . ?
C17D C20D 1.508(7) . ?
C17D H17D 1.0000 . ?
C18D H18J 0.9800 . ?
C18D H18K 0.9800 . ?
C18D H18L 0.9800 . ?
C19D H19J 0.9800 . ?
C19D H19K 0.9800 . ?
C19D H19L 0.9800 . ?
C20D O2D 1.465(7) . ?
C20D C21D 1.525(8) . ?
C20D H20D 1.0000 . ?
C21D H21J 0.9800 . ?
C21D H21K 0.9800 . ?
C21D H21L 0.9800 . ?
C22D O3D 1.209(8) . ?
C22D O2D 1.347(7) . ?
C22D C23D 1.494(9) . ?
C23D H23J 0.9800 . ?
C23D H23K 0.9800 . ?
C23D H23L 0.9800 . ?
C24D O5D 1.206(8) . ?
C24D O4D 1.347(7) . ?
C24D C25D 1.503(7) . ?
C25D H25J 0.9800 . ?
C25D H25K 0.9800 . ?
C25D H25L 0.9800 . ?

loop_
_geom_angle_atom_site_label_1
_geom_angle_atom_site_label_2
_geom_angle_atom_site_label_3
_geom_angle
_geom_angle_site_symmetry_1
_geom_angle_site_symmetry_3
_geom_angle_publ_flag
C2A C1A C10A 112.6(4) . . ?
C2A C1A H1A1 109.1 . . ?
C10A C1A H1A1 109.1 . . ?
C2A C1A H1A2 109.1 . . ?
C10A C1A H1A2 109.1 . . ?
H1A1 C1A H1A2 107.8 . . ?
C3A C2A C1A 112.1(4) . . ?
C3A C2A H2A1 109.2 . . ?
C1A C2A H2A1 109.2 . . ?
C3A C2A H2A2 109.2 . . ?
C1A C2A H2A2 109.2 . . ?
H2A1 C2A H2A2 107.9 . . ?
O4A C3A C2A 110.2(4) . . ?
O4A C3A C4A 105.2(4) . . ?
C2A C3A C4A 112.6(5) . . ?
O4A C3A H3A 109.6 . . ?
C2A C3A H3A 109.6 . . ?
C4A C3A H3A 109.6 . . ?
C3A C4A C5A 110.4(4) . . ?
C3A C4A H4A1 109.6 . . ?
C5A C4A H4A1 109.6 . . ?
C3A C4A H4A2 109.6 . . ?
C5A C4A H4A2 109.6 . . ?
H4A1 C4A H4A2 108.1 . . ?
C4A C5A C6A 111.2(4) . . ?
C4A C5A C10A 112.8(4) . . ?
C6A C5A C10A 112.2(4) . . ?
C4A C5A H5A 106.7 . . ?
C6A C5A H5A 106.7 . . ?
C10A C5A H5A 106.7 . . ?
C7A C6A C5A 108.1(4) . . ?
C7A C6A H6A1 110.1 . . ?
C5A C6A H6A1 110.1 . . ?
C7A C6A H6A2 110.1 . . ?
C5A C6A H6A2 110.1 . . ?
H6A1 C6A H6A2 108.4 . . ?
O1A C7A C6A 121.6(5) . . ?
O1A C7A C8A 123.3(4) . . ?
C6A C7A C8A 114.6(4) . . ?
C7A C8A C14A 114.4(4) . . ?
C7A C8A C9A 104.4(4) . . ?
C14A C8A C9A 111.6(4) . . ?
C7A C8A H8A 108.8 . . ?
C14A C8A H8A 108.8 . . ?
C9A C8A H8A 108.8 . . ?
C11A C9A C8A 113.1(4) . . ?
C11A C9A C10A 114.2(4) . . ?
C8A C9A C10A 110.9(4) . . ?
C11A C9A H9A 106.0 . . ?
C8A C9A H9A 106.0 . . ?
C10A C9A H9A 106.0 . . ?
C19A C10A C1A 109.5(4) . . ?
C19A C10A C5A 111.9(4) . . ?
C1A C10A C5A 107.2(4) . . ?
C19A C10A C9A 109.8(4) . . ?
C1A C10A C9A 110.6(4) . . ?
C5A C10A C9A 107.8(4) . . ?
C9A C11A C12A 113.7(4) . . ?
C9A C11A H11A 108.8 . . ?
C12A C11A H11A 108.8 . . ?
C9A C11A H11B 108.8 . . ?
C12A C11A H11B 108.8 . . ?
H11A C11A H11B 107.7 . . ?
C11A C12A C13A 110.6(4) . . ?
C11A C12A H12A 109.5 . . ?
C13A C12A H12A 109.5 . . ?
C11A C12A H12B 109.5 . . ?
C13A C12A H12B 109.5 . . ?
H12A C12A H12B 108.1 . . ?
C12A C13A C18A 109.5(4) . . ?
C12A C13A C14A 107.4(4) . . ?
C18A C13A C14A 113.0(4) . . ?
C12A C13A C17A 117.3(4) . . ?
C18A C13A C17A 109.2(4) . . ?
C14A C13A C17A 100.2(4) . . ?
C8A C14A C15A 118.3(4) . . ?
C8A C14A C13A 113.7(4) . . ?
C15A C14A C13A 102.4(4) . . ?
C8A C14A H14A 107.3 . . ?
C15A C14A H14A 107.3 . . ?
C13A C14A H14A 107.3 . . ?
F1A C15A C14A 113.9(4) . . ?
F1A C15A C16A 109.4(4) . . ?
C14A C15A C16A 105.0(4) . . ?
F1A C15A H15A 109.5 . . ?
C14A C15A H15A 109.5 . . ?
C16A C15A H15A 109.5 . . ?
C15A C16A C17A 106.7(4) . . ?
C15A C16A H16A 110.4 . . ?
C17A C16A H16A 110.4 . . ?
C15A C16A H16B 110.4 . . ?
C17A C16A H16B 110.4 . . ?
H16A C16A H16B 108.6 . . ?
C20A C17A C16A 112.8(4) . . ?
C20A C17A C13A 118.2(4) . . ?
C16A C17A C13A 102.6(4) . . ?
C20A C17A H17A 107.5 . . ?
C16A C17A H17A 107.5 . . ?
C13A C17A H17A 107.5 . . ?
C13A C18A H18A 109.5 . . ?
C13A C18A H18B 109.5 . . ?
H18A C18A H18B 109.5 . . ?
C13A C18A H18C 109.5 . . ?
H18A C18A H18C 109.5 . . ?
H18B C18A H18C 109.5 . . ?
C10A C19A H19A 109.5 . . ?
C10A C19A H19B 109.5 . . ?
H19A C19A H19B 109.5 . . ?
C10A C19A H19C 109.5 . . ?
H19A C19A H19C 109.5 . . ?
H19B C19A H19C 109.5 . . ?
O2A C20A C17A 106.3(4) . . ?
O2A C20A C21A 108.3(4) . . ?
C17A C20A C21A 113.5(5) . . ?
O2A C20A H20A 109.6 . . ?
C17A C20A H20A 109.6 . . ?
C21A C20A H20A 109.6 . . ?
C20A C21A H21A 109.5 . . ?
C20A C21A H21B 109.5 . . ?
H21A C21A H21B 109.5 . . ?
C20A C21A H21C 109.5 . . ?
H21A C21A H21C 109.5 . . ?
H21B C21A H21C 109.5 . . ?
O3A C22A O2A 124.0(6) . . ?
O3A C22A C23A 124.8(6) . . ?
O2A C22A C23A 111.2(5) . . ?
C22A C23A H23A 109.5 . . ?
C22A C23A H23B 109.5 . . ?
H23A C23A H23B 109.5 . . ?
C22A C23A H23C 109.5 . . ?
H23A C23A H23C 109.5 . . ?
H23B C23A H23C 109.5 . . ?
O5A C24A O4A 123.4(5) . . ?
O5A C24A C25A 125.9(5) . . ?
O4A C24A C25A 110.8(5) . . ?
C24A C25A H25A 109.5 . . ?
C24A C25A H25B 109.5 . . ?
H25A C25A H25B 109.5 . . ?
C24A C25A H25C 109.5 . . ?
H25A C25A H25C 109.5 . . ?
H25B C25A H25C 109.5 . . ?
C22A O2A C20A 117.2(4) . . ?
C24A O4A C3A 118.6(4) . . ?
C2B C1B C10B 112.0(4) . . ?
C2B C1B H1B1 109.2 . . ?
C10B C1B H1B1 109.2 . . ?
C2B C1B H1B2 109.2 . . ?
C10B C1B H1B2 109.2 . . ?
H1B1 C1B H1B2 107.9 . . ?
C3B C2B C1B 111.7(4) . . ?
C3B C2B H2B1 109.3 . . ?
C1B C2B H2B1 109.3 . . ?
C3B C2B H2B2 109.3 . . ?
C1B C2B H2B2 109.3 . . ?
H2B1 C2B H2B2 107.9 . . ?
O4B C3B C2B 109.7(4) . . ?
O4B C3B C4B 105.9(4) . . ?
C2B C3B C4B 112.2(5) . . ?
O4B C3B H3B 109.7 . . ?
C2B C3B H3B 109.7 . . ?
C4B C3B H3B 109.7 . . ?
C3B C4B C5B 110.5(4) . . ?
C3B C4B H4B1 109.6 . . ?
C5B C4B H4B1 109.6 . . ?
C3B C4B H4B2 109.6 . . ?
C5B C4B H4B2 109.6 . . ?
H4B1 C4B H4B2 108.1 . . ?
C10B C5B C4B 113.1(4) . . ?
C10B C5B C6B 111.6(4) . . ?
C4B C5B C6B 111.2(4) . . ?
C10B C5B H5B 106.8 . . ?
C4B C5B H5B 106.8 . . ?
C6B C5B H5B 106.8 . . ?
C7B C6B C5B 107.1(4) . . ?
C7B C6B H6B1 110.3 . . ?
C5B C6B H6B1 110.3 . . ?
C7B C6B H6B2 110.3 . . ?
C5B C6B H6B2 110.3 . . ?
H6B1 C6B H6B2 108.6 . . ?
O1B C7B C6B 121.7(4) . . ?
O1B C7B C8B 123.4(4) . . ?
C6B C7B C8B 114.5(4) . . ?
C7B C8B C14B 114.6(4) . . ?
C7B C8B C9B 105.3(4) . . ?
C14B C8B C9B 110.4(4) . . ?
C7B C8B H8B 108.8 . . ?
C14B C8B H8B 108.8 . . ?
C9B C8B H8B 108.8 . . ?
C11B C9B C8B 111.9(4) . . ?
C11B C9B C10B 113.5(4) . . ?
C8B C9B C10B 111.9(4) . . ?
C11B C9B H9B 106.3 . . ?
C8B C9B H9B 106.3 . . ?
C10B C9B H9B 106.3 . . ?
C5B C10B C19B 112.5(4) . . ?
C5B C10B C1B 106.7(4) . . ?
C19B C10B C1B 109.1(4) . . ?
C5B C10B C9B 108.6(4) . . ?
C19B C10B C9B 110.2(4) . . ?
C1B C10B C9B 109.6(4) . . ?
C12B C11B C9B 114.3(4) . . ?
C12B C11B H11C 108.7 . . ?
C9B C11B H11C 108.7 . . ?
C12B C11B H11D 108.7 . . ?
C9B C11B H11D 108.7 . . ?
H11C C11B H11D 107.6 . . ?
C11B C12B C13B 110.3(4) . . ?
C11B C12B H12C 109.6 . . ?
C13B C12B H12C 109.6 . . ?
C11B C12B H12D 109.6 . . ?
C13B C12B H12D 109.6 . . ?
H12C C12B H12D 108.1 . . ?
C12B C13B C18B 109.6(4) . . ?
C12B C13B C14B 107.5(4) . . ?
C18B C13B C14B 112.9(4) . . ?
C12B C13B C17B 116.3(4) . . ?
C18B C13B C17B 109.9(4) . . ?
C14B C13B C17B 100.4(3) . . ?
C8B C14B C15B 119.6(4) . . ?
C8B C14B C13B 112.7(4) . . ?
C15B C14B C13B 103.0(4) . . ?
C8B C14B H14B 106.9 . . ?
C15B C14B H14B 106.9 . . ?
C13B C14B H14B 106.9 . . ?
F1B C15B C14B 111.2(4) . . ?
F1B C15B C16B 108.7(4) . . ?
C14B C15B C16B 105.2(4) . . ?
F1B C15B H15B 110.5 . . ?
C14B C15B H15B 110.5 . . ?
C16B C15B H15B 110.5 . . ?
C15B C16B C17B 106.6(3) . . ?
C15B C16B H16C 110.4 . . ?
C17B C16B H16C 110.4 . . ?
C15B C16B H16D 110.4 . . ?
C17B C16B H16D 110.4 . . ?
H16C C16B H16D 108.6 . . ?
C20B C17B C16B 113.0(4) . . ?
C20B C17B C13B 118.5(4) . . ?
C16B C17B C13B 101.7(3) . . ?
C20B C17B H17B 107.7 . . ?
C16B C17B H17B 107.7 . . ?
C13B C17B H17B 107.7 . . ?
C13B C18B H18D 109.5 . . ?
C13B C18B H18E 109.5 . . ?
H18D C18B H18E 109.5 . . ?
C13B C18B H18F 109.5 . . ?
H18D C18B H18F 109.5 . . ?
H18E C18B H18F 109.5 . . ?
C10B C19B H19D 109.5 . . ?
C10B C19B H19E 109.5 . . ?
H19D C19B H19E 109.5 . . ?
C10B C19B H19F 109.5 . . ?
H19D C19B H19F 109.5 . . ?
H19E C19B H19F 109.5 . . ?
O2B C20B C17B 106.1(4) . . ?
O2B C20B C21B 107.8(4) . . ?
C17B C20B C21B 114.0(4) . . ?
O2B C20B H20B 109.6 . . ?
C17B C20B H20B 109.6 . . ?
C21B C20B H20B 109.6 . . ?
C20B C21B H21D 109.5 . . ?
C20B C21B H21E 109.5 . . ?
H21D C21B H21E 109.5 . . ?
C20B C21B H21F 109.5 . . ?
H21D C21B H21F 109.5 . . ?
H21E C21B H21F 109.5 . . ?
O3B C22B O2B 123.6(5) . . ?
O3B C22B C23B 125.5(5) . . ?
O2B C22B C23B 110.8(5) . . ?
C22B C23B H23D 109.5 . . ?
C22B C23B H23E 109.5 . . ?
H23D C23B H23E 109.5 . . ?
C22B C23B H23F 109.5 . . ?
H23D C23B H23F 109.5 . . ?
H23E C23B H23F 109.5 . . ?
O5B C24B O4B 122.9(5) . . ?
O5B C24B C25B 125.6(6) . . ?
O4B C24B C25B 111.5(5) . . ?
C24B C25B H25D 109.5 . . ?
C24B C25B H25E 109.5 . . ?
H25D C25B H25E 109.5 . . ?
C24B C25B H25F 109.5 . . ?
H25D C25B H25F 109.5 . . ?
H25E C25B H25F 109.5 . . ?
C22B O2B C20B 117.9(4) . . ?
C24B O4B C3B 118.3(4) . . ?
C2C C1C C10C 112.4(4) . . ?
C2C C1C H1C1 109.1 . . ?
C10C C1C H1C1 109.1 . . ?
C2C C1C H1C2 109.1 . . ?
C10C C1C H1C2 109.1 . . ?
H1C1 C1C H1C2 107.9 . . ?
C3C C2C C1C 111.0(4) . . ?
C3C C2C H2C1 109.4 . . ?
C1C C2C H2C1 109.4 . . ?
C3C C2C H2C2 109.4 . . ?
C1C C2C H2C2 109.4 . . ?
H2C1 C2C H2C2 108.0 . . ?
O4C C3C C4C 105.1(4) . . ?
O4C C3C C2C 108.9(4) . . ?
C4C C3C C2C 112.5(4) . . ?
O4C C3C H3C 110.1 . . ?
C4C C3C H3C 110.1 . . ?
C2C C3C H3C 110.1 . . ?
C3C C4C C5C 111.0(4) . . ?
C3C C4C H4C1 109.4 . . ?
C5C C4C H4C1 109.4 . . ?
C3C C4C H4C2 109.4 . . ?
C5C C4C H4C2 109.4 . . ?
H4C1 C4C H4C2 108.0 . . ?
C4C C5C C6C 111.4(4) . . ?
C4C C5C C10C 112.7(4) . . ?
C6C C5C C10C 111.7(4) . . ?
C4C C5C H5C 106.9 . . ?
C6C C5C H5C 106.9 . . ?
C10C C5C H5C 106.9 . . ?
C7C C6C C5C 107.5(4) . . ?
C7C C6C H6C1 110.2 . . ?
C5C C6C H6C1 110.2 . . ?
C7C C6C H6C2 110.2 . . ?
C5C C6C H6C2 110.2 . . ?
H6C1 C6C H6C2 108.5 . . ?
O1C C7C C6C 122.1(4) . . ?
O1C C7C C8C 123.2(4) . . ?
C6C C7C C8C 114.2(4) . . ?
C7C C8C C14C 114.8(4) . . ?
C7C C8C C9C 105.9(3) . . ?
C14C C8C C9C 109.6(3) . . ?
C7C C8C H8C 108.8 . . ?
C14C C8C H8C 108.8 . . ?
C9C C8C H8C 108.8 . . ?
C11C C9C C10C 113.2(4) . . ?
C11C C9C C8C 112.6(4) . . ?
C10C C9C C8C 110.8(4) . . ?
C11C C9C H9C 106.6 . . ?
C10C C9C H9C 106.6 . . ?
C8C C9C H9C 106.6 . . ?
C1C C10C C19C 110.1(4) . . ?
C1C C10C C5C 106.2(4) . . ?
C19C C10C C5C 112.0(4) . . ?
C1C C10C C9C 108.9(4) . . ?
C19C C10C C9C 111.2(4) . . ?
C5C C10C C9C 108.3(4) . . ?
C9C C11C C12C 113.1(4) . . ?
C9C C11C H11E 109.0 . . ?
C12C C11C H11E 109.0 . . ?
C9C C11C H11F 109.0 . . ?
C12C C11C H11F 109.0 . . ?
H11E C11C H11F 107.8 . . ?
C13C C12C C11C 110.4(4) . . ?
C13C C12C H12E 109.6 . . ?
C11C C12C H12E 109.6 . . ?
C13C C12C H12F 109.6 . . ?
C11C C12C H12F 109.6 . . ?
H12E C12C H12F 108.1 . . ?
C12C C13C C18C 110.7(4) . . ?
C12C C13C C17C 116.1(4) . . ?
C18C C13C C17C 109.8(4) . . ?
C12C C13C C14C 107.4(4) . . ?
C18C C13C C14C 112.8(4) . . ?
C17C C13C C14C 99.7(3) . . ?
C8C C14C C15C 119.4(4) . . ?
C8C C14C C13C 112.9(4) . . ?
C15C C14C C13C 103.4(3) . . ?
C8C C14C H14C 106.8 . . ?
C15C C14C H14C 106.8 . . ?
C13C C14C H14C 106.8 . . ?
F1C C15C C14C 111.6(4) . . ?
F1C C15C C16C 109.0(4) . . ?
C14C C15C C16C 105.3(3) . . ?
F1C C15C H15C 110.3 . . ?
C14C C15C H15C 110.3 . . ?
C16C C15C H15C 110.3 . . ?
C15C C16C C17C 105.8(3) . . ?
C15C C16C H16E 110.6 . . ?
C17C C16C H16E 110.6 . . ?
C15C C16C H16F 110.6 . . ?
C17C C16C H16F 110.6 . . ?
H16E C16C H16F 108.7 . . ?
C20C C17C C13C 118.5(4) . . ?
C20C C17C C16C 111.8(4) . . ?
C13C C17C C16C 103.0(3) . . ?
C20C C17C H17C 107.7 . . ?
C13C C17C H17C 107.7 . . ?
C16C C17C H17C 107.7 . . ?
C13C C18C H18G 109.5 . . ?
C13C C18C H18H 109.5 . . ?
H18G C18C H18H 109.5 . . ?
C13C C18C H18I 109.5 . . ?
H18G C18C H18I 109.5 . . ?
H18H C18C H18I 109.5 . . ?
C10C C19C H19G 109.5 . . ?
C10C C19C H19H 109.5 . . ?
H19G C19C H19H 109.5 . . ?
C10C C19C H19I 109.5 . . ?
H19G C19C H19I 109.5 . . ?
H19H C19C H19I 109.5 . . ?
O2C C20C C17C 105.9(4) . . ?
O2C C20C C21C 107.8(4) . . ?
C17C C20C C21C 114.3(4) . . ?
O2C C20C H20C 109.6 . . ?
C17C C20C H20C 109.6 . . ?
C21C C20C H20C 109.6 . . ?
C20C C21C H21G 109.5 . . ?
C20C C21C H21H 109.5 . . ?
H21G C21C H21H 109.5 . . ?
C20C C21C H21I 109.5 . . ?
H21G C21C H21I 109.5 . . ?
H21H C21C H21I 109.5 . . ?
O3C C22C O2C 124.0(5) . . ?
O3C C22C C23C 125.3(5) . . ?
O2C C22C C23C 110.7(5) . . ?
C22C C23C H23G 109.5 . . ?
C22C C23C H23H 109.5 . . ?
H23G C23C H23H 109.5 . . ?
C22C C23C H23I 109.5 . . ?
H23G C23C H23I 109.5 . . ?
H23H C23C H23I 109.5 . . ?
O5C C24C O4C 124.2(5) . . ?
O5C C24C C25C 124.9(5) . . ?
O4C C24C C25C 110.9(5) . . ?
C24C C25C H25G 109.5 . . ?
C24C C25C H25H 109.5 . . ?
H25G C25C H25H 109.5 . . ?
C24C C25C H25I 109.5 . . ?
H25G C25C H25I 109.5 . . ?
H25H C25C H25I 109.5 . . ?
C22C O2C C20C 117.5(4) . . ?
C24C O4C C3C 117.5(4) . . ?
C2D C1D C10D 112.5(4) . . ?
C2D C1D H1D1 109.1 . . ?
C10D C1D H1D1 109.1 . . ?
C2D C1D H1D2 109.1 . . ?
C10D C1D H1D2 109.1 . . ?
H1D1 C1D H1D2 107.8 . . ?
C3D C2D C1D 111.8(5) . . ?
C3D C2D H2D1 109.2 . . ?
C1D C2D H2D1 109.2 . . ?
C3D C2D H2D2 109.2 . . ?
C1D C2D H2D2 109.2 . . ?
H2D1 C2D H2D2 107.9 . . ?
O4D C3D C4D 105.3(4) . . ?
O4D C3D C2D 109.6(4) . . ?
C4D C3D C2D 112.2(4) . . ?
O4D C3D H3D 109.9 . . ?
C4D C3D H3D 109.9 . . ?
C2D C3D H3D 109.9 . . ?
C3D C4D C5D 110.9(4) . . ?
C3D C4D H4D1 109.5 . . ?
C5D C4D H4D1 109.5 . . ?
C3D C4D H4D2 109.5 . . ?
C5D C4D H4D2 109.5 . . ?
H4D1 C4D H4D2 108.0 . . ?
C4D C5D C6D 111.6(4) . . ?
C4D C5D C10D 112.9(4) . . ?
C6D C5D C10D 111.7(4) . . ?
C4D C5D H5D 106.7 . . ?
C6D C5D H5D 106.7 . . ?
C10D C5D H5D 106.7 . . ?
C7D C6D C5D 108.3(4) . . ?
C7D C6D H6D1 110.0 . . ?
C5D C6D H6D1 110.0 . . ?
C7D C6D H6D2 110.0 . . ?
C5D C6D H6D2 110.0 . . ?
H6D1 C6D H6D2 108.4 . . ?
O1D C7D C6D 121.9(5) . . ?
O1D C7D C8D 123.7(5) . . ?
C6D C7D C8D 114.0(4) . . ?
C7D C8D C14D 114.3(4) . . ?
C7D C8D C9D 104.5(4) . . ?
C14D C8D C9D 111.0(4) . . ?
C7D C8D H8D 108.9 . . ?
C14D C8D H8D 108.9 . . ?
C9D C8D H8D 108.9 . . ?
C11D C9D C10D 114.5(4) . . ?
C11D C9D C8D 113.2(4) . . ?
C10D C9D C8D 109.7(4) . . ?
C11D C9D H9D 106.3 . . ?
C10D C9D H9D 106.3 . . ?
C8D C9D H9D 106.3 . . ?
C19D C10D C5D 112.0(4) . . ?
C19D C10D C9D 111.0(4) . . ?
C5D C10D C9D 108.6(4) . . ?
C19D C10D C1D 108.2(4) . . ?
C5D C10D C1D 107.1(4) . . ?
C9D C10D C1D 109.8(4) . . ?
C12D C11D C9D 113.3(4) . . ?
C12D C11D H11G 108.9 . . ?
C9D C11D H11G 108.9 . . ?
C12D C11D H11H 108.9 . . ?
C9D C11D H11H 108.9 . . ?
H11G C11D H11H 107.7 . . ?
C13D C12D C11D 110.9(4) . . ?
C13D C12D H12G 109.5 . . ?
C11D C12D H12G 109.5 . . ?
C13D C12D H12H 109.5 . . ?
C11D C12D H12H 109.5 . . ?
H12G C12D H12H 108.0 . . ?
C12D C13D C17D 117.3(4) . . ?
C12D C13D C14D 107.7(4) . . ?
C17D C13D C14D 99.8(4) . . ?
C12D C13D C18D 109.9(4) . . ?
C17D C13D C18D 109.5(4) . . ?
C14D C13D C18D 112.3(4) . . ?
C15D C14D C8D 118.1(4) . . ?
C15D C14D C13D 102.6(4) . . ?
C8D C14D C13D 113.7(4) . . ?
C15D C14D H14D 107.3 . . ?
C8D C14D H14D 107.3 . . ?
C13D C14D H14D 107.3 . . ?
F1D C15D C14D 113.0(5) . . ?
F1D C15D C16D 110.0(4) . . ?
C14D C15D C16D 105.2(4) . . ?
F1D C15D H15D 109.5 . . ?
C14D C15D H15D 109.5 . . ?
C16D C15D H15D 109.5 . . ?
C15D C16D C17D 105.7(4) . . ?
C15D C16D H16G 110.6 . . ?
C17D C16D H16G 110.6 . . ?
C15D C16D H16H 110.6 . . ?
C17D C16D H16H 110.6 . . ?
H16G C16D H16H 108.7 . . ?
C20D C17D C13D 117.7(5) . . ?
C20D C17D C16D 111.2(4) . . ?
C13D C17D C16D 103.3(4) . . ?
C20D C17D H17D 108.1 . . ?
C13D C17D H17D 108.1 . . ?
C16D C17D H17D 108.1 . . ?
C13D C18D H18J 109.5 . . ?
C13D C18D H18K 109.5 . . ?
H18J C18D H18K 109.5 . . ?
C13D C18D H18L 109.5 . . ?
H18J C18D H18L 109.5 . . ?
H18K C18D H18L 109.5 . . ?
C10D C19D H19J 109.5 . . ?
C10D C19D H19K 109.5 . . ?
H19J C19D H19K 109.5 . . ?
C10D C19D H19L 109.5 . . ?
H19J C19D H19L 109.5 . . ?
H19K C19D H19L 109.5 . . ?
O2D C20D C17D 106.7(4) . . ?
O2D C20D C21D 107.7(4) . . ?
C17D C20D C21D 114.3(5) . . ?
O2D C20D H20D 109.3 . . ?
C17D C20D H20D 109.3 . . ?
C21D C20D H20D 109.3 . . ?
C20D C21D H21J 109.5 . . ?
C20D C21D H21K 109.5 . . ?
H21J C21D H21K 109.5 . . ?
C20D C21D H21L 109.5 . . ?
H21J C21D H21L 109.5 . . ?
H21K C21D H21L 109.5 . . ?
O3D C22D O2D 123.1(6) . . ?
O3D C22D C23D 125.3(6) . . ?
O2D C22D C23D 111.6(6) . . ?
C22D C23D H23J 109.5 . . ?
C22D C23D H23K 109.5 . . ?
H23J C23D H23K 109.5 . . ?
C22D C23D H23L 109.5 . . ?
H23J C23D H23L 109.5 . . ?
H23K C23D H23L 109.5 . . ?
O5D C24D O4D 124.2(5) . . ?
O5D C24D C25D 124.4(6) . . ?
O4D C24D C25D 111.3(5) . . ?
C24D C25D H25J 109.5 . . ?
C24D C25D H25K 109.5 . . ?
H25J C25D H25K 109.5 . . ?
C24D C25D H25L 109.5 . . ?
H25J C25D H25L 109.5 . . ?
H25K C25D H25L 109.5 . . ?
C22D O2D C20D 118.7(5) . . ?
C24D O4D C3D 117.5(4) . . ?

loop_
_geom_torsion_atom_site_label_1
_geom_torsion_atom_site_label_2
_geom_torsion_atom_site_label_3
_geom_torsion_atom_site_label_4
_geom_torsion
_geom_torsion_site_symmetry_1
_geom_torsion_site_symmetry_2
_geom_torsion_site_symmetry_3
_geom_torsion_site_symmetry_4
_geom_torsion_publ_flag
C10A C1A C2A C3A -54.7(6) . . . . ?
C1A C2A C3A O4A 169.2(4) . . . . ?
C1A C2A C3A C4A 52.1(6) . . . . ?
O4A C3A C4A C5A -172.8(4) . . . . ?
C2A C3A C4A C5A -52.7(6) . . . . ?
C3A C4A C5A C6A -175.7(4) . . . . ?
C3A C4A C5A C10A 57.2(6) . . . . ?
C4A C5A C6A C7A 177.5(4) . . . . ?
C10A C5A C6A C7A -55.0(5) . . . . ?
C5A C6A C7A O1A -111.4(5) . . . . ?
C5A C6A C7A C8A 60.2(5) . . . . ?
O1A C7A C8A C14A -13.6(6) . . . . ?
C6A C7A C8A C14A 174.9(4) . . . . ?
O1A C7A C8A C9A 108.6(5) . . . . ?
C6A C7A C8A C9A -62.9(5) . . . . ?
C7A C8A C9A C11A -168.4(4) . . . . ?
C14A C8A C9A C11A -44.4(5) . . . . ?
C7A C8A C9A C10A 61.9(5) . . . . ?
C14A C8A C9A C10A -174.1(4) . . . . ?
C2A C1A C10A C19A -65.4(5) . . . . ?
C2A C1A C10A C5A 56.3(6) . . . . ?
C2A C1A C10A C9A 173.5(4) . . . . ?
C4A C5A C10A C19A 62.0(5) . . . . ?
C6A C5A C10A C19A -64.5(5) . . . . ?
C4A C5A C10A C1A -58.1(5) . . . . ?
C6A C5A C10A C1A 175.4(4) . . . . ?
C4A C5A C10A C9A -177.2(4) . . . . ?
C6A C5A C10A C9A 56.3(5) . . . . ?
C11A C9A C10A C19A -67.5(5) . . . . ?
C8A C9A C10A C19A 61.6(5) . . . . ?
C11A C9A C10A C1A 53.4(5) . . . . ?
C8A C9A C10A C1A -177.5(4) . . . . ?
C11A C9A C10A C5A 170.3(4) . . . . ?
C8A C9A C10A C5A -60.5(5) . . . . ?
C8A C9A C11A C12A 47.3(6) . . . . ?
C10A C9A C11A C12A 175.3(4) . . . . ?
C9A C11A C12A C13A -56.3(6) . . . . ?
C11A C12A C13A C18A -62.7(5) . . . . ?
C11A C12A C13A C14A 60.5(5) . . . . ?
C11A C12A C13A C17A 172.2(4) . . . . ?
C7A C8A C14A C15A -69.2(6) . . . . ?
C9A C8A C14A C15A 172.6(4) . . . . ?
C7A C8A C14A C13A 170.6(4) . . . . ?
C9A C8A C14A C13A 52.4(5) . . . . ?
C12A C13A C14A C8A -60.4(5) . . . . ?
C18A C13A C14A C8A 60.5(5) . . . . ?
C17A C13A C14A C8A 176.6(4) . . . . ?
C12A C13A C14A C15A 170.8(4) . . . . ?
C18A C13A C14A C15A -68.3(5) . . . . ?
C17A C13A C14A C15A 47.8(4) . . . . ?
C8A C14A C15A F1A 78.8(6) . . . . ?
C13A C14A C15A F1A -155.3(4) . . . . ?
C8A C14A C15A C16A -161.6(4) . . . . ?
C13A C14A C15A C16A -35.7(5) . . . . ?
F1A C15A C16A C17A 131.9(4) . . . . ?
C14A C15A C16A C17A 9.3(6) . . . . ?
C15A C16A C17A C20A 148.5(5) . . . . ?
C15A C16A C17A C13A 20.2(6) . . . . ?
C12A C13A C17A C20A 78.0(6) . . . . ?
C18A C13A C17A C20A -47.3(6) . . . . ?
C14A C13A C17A C20A -166.2(4) . . . . ?
C12A C13A C17A C16A -157.2(5) . . . . ?
C18A C13A C17A C16A 77.5(5) . . . . ?
C14A C13A C17A C16A -41.4(5) . . . . ?
C16A C17A C20A O2A 178.1(4) . . . . ?
C13A C17A C20A O2A -62.2(6) . . . . ?
C16A C17A C20A C21A 59.2(6) . . . . ?
C13A C17A C20A C21A 178.9(4) . . . . ?
O3A C22A O2A C20A -0.6(8) . . . . ?
C23A C22A O2A C20A 179.7(5) . . . . ?
C17A C20A O2A C22A 143.5(4) . . . . ?
C21A C20A O2A C22A -94.3(6) . . . . ?
O5A C24A O4A C3A 3.6(9) . . . . ?
C25A C24A O4A C3A -177.3(5) . . . . ?
C2A C3A O4A C24A 74.8(6) . . . . ?
C4A C3A O4A C24A -163.6(5) . . . . ?
C10B C1B C2B C3B -56.5(6) . . . . ?
C1B C2B C3B O4B 170.8(4) . . . . ?
C1B C2B C3B C4B 53.4(6) . . . . ?
O4B C3B C4B C5B -172.5(4) . . . . ?
C2B C3B C4B C5B -52.9(6) . . . . ?
C3B C4B C5B C10B 57.1(6) . . . . ?
C3B C4B C5B C6B -176.4(4) . . . . ?
C10B C5B C6B C7B -57.9(5) . . . . ?
C4B C5B C6B C7B 174.7(4) . . . . ?
C5B C6B C7B O1B -110.4(5) . . . . ?
C5B C6B C7B C8B 61.8(5) . . . . ?
O1B C7B C8B C14B -10.8(6) . . . . ?
C6B C7B C8B C14B 177.1(4) . . . . ?
O1B C7B C8B C9B 110.6(5) . . . . ?
C6B C7B C8B C9B -61.4(5) . . . . ?
C7B C8B C9B C11B -173.1(4) . . . . ?
C14B C8B C9B C11B -48.9(5) . . . . ?
C7B C8B C9B C10B 58.2(5) . . . . ?
C14B C8B C9B C10B -177.7(4) . . . . ?
C4B C5B C10B C19B 61.5(5) . . . . ?
C6B C5B C10B C19B -64.9(5) . . . . ?
C4B C5B C10B C1B -58.1(5) . . . . ?
C6B C5B C10B C1B 175.5(4) . . . . ?
C4B C5B C10B C9B -176.2(4) . . . . ?
C6B C5B C10B C9B 57.4(5) . . . . ?
C2B C1B C10B C5B 57.3(5) . . . . ?
C2B C1B C10B C19B -64.6(5) . . . . ?
C2B C1B C10B C9B 174.7(4) . . . . ?
C11B C9B C10B C5B 173.8(4) . . . . ?
C8B C9B C10B C5B -58.3(5) . . . . ?
C11B C9B C10B C19B -62.5(5) . . . . ?
C8B C9B C10B C19B 65.4(5) . . . . ?
C11B C9B C10B C1B 57.6(5) . . . . ?
C8B C9B C10B C1B -174.6(4) . . . . ?
C8B C9B C11B C12B 49.5(6) . . . . ?
C10B C9B C11B C12B 177.4(4) . . . . ?
C9B C11B C12B C13B -55.2(6) . . . . ?
C11B C12B C13B C18B -64.2(5) . . . . ?
C11B C12B C13B C14B 58.9(5) . . . . ?
C11B C12B C13B C17B 170.4(4) . . . . ?
C7B C8B C14B C15B -63.3(5) . . . . ?
C9B C8B C14B C15B 178.1(4) . . . . ?
C7B C8B C14B C13B 175.5(3) . . . . ?
C9B C8B C14B C13B 56.9(5) . . . . ?
C12B C13B C14B C8B -61.9(5) . . . . ?
C18B C13B C14B C8B 59.1(5) . . . . ?
C17B C13B C14B C8B 176.1(4) . . . . ?
C12B C13B C14B C15B 167.9(4) . . . . ?
C18B C13B C14B C15B -71.1(4) . . . . ?
C17B C13B C14B C15B 45.9(4) . . . . ?
C8B C14B C15B F1B 87.7(5) . . . . ?
C13B C14B C15B F1B -146.4(3) . . . . ?
C8B C14B C15B C16B -154.8(4) . . . . ?
C13B C14B C15B C16B -28.9(4) . . . . ?
F1B C15B C16B C17B 119.7(4) . . . . ?
C14B C15B C16B C17B 0.5(5) . . . . ?
C15B C16B C17B C20B 155.7(4) . . . . ?
C15B C16B C17B C13B 27.6(5) . . . . ?
C12B C13B C17B C20B 75.0(5) . . . . ?
C18B C13B C17B C20B -50.2(5) . . . . ?
C14B C13B C17B C20B -169.4(4) . . . . ?
C12B C13B C17B C16B -160.4(4) . . . . ?
C18B C13B C17B C16B 74.3(4) . . . . ?
C14B C13B C17B C16B -44.9(4) . . . . ?
C16B C17B C20B O2B 171.7(4) . . . . ?
C13B C17B C20B O2B -69.5(5) . . . . ?
C16B C17B C20B C21B 53.1(6) . . . . ?
C13B C17B C20B C21B 171.9(4) . . . . ?
O3B C22B O2B C20B -5.2(7) . . . . ?
C23B C22B O2B C20B 174.2(4) . . . . ?
C17B C20B O2B C22B 142.8(4) . . . . ?
C21B C20B O2B C22B -94.6(5) . . . . ?
O5B C24B O4B C3B 4.2(9) . . . . ?
C25B C24B O4B C3B -175.9(5) . . . . ?
C2B C3B O4B C24B 72.0(6) . . . . ?
C4B C3B O4B C24B -166.7(5) . . . . ?
C10C C1C C2C C3C -56.7(6) . . . . ?
C1C C2C C3C O4C 168.5(4) . . . . ?
C1C C2C C3C C4C 52.4(6) . . . . ?
O4C C3C C4C C5C -171.1(4) . . . . ?
C2C C3C C4C C5C -52.7(5) . . . . ?
C3C C4C C5C C6C -176.3(4) . . . . ?
C3C C4C C5C C10C 57.2(5) . . . . ?
C4C C5C C6C C7C 175.2(4) . . . . ?
C10C C5C C6C C7C -57.7(5) . . . . ?
C5C C6C C7C O1C -111.2(5) . . . . ?
C5C C6C C7C C8C 61.3(5) . . . . ?
O1C C7C C8C C14C -10.3(6) . . . . ?
C6C C7C C8C C14C 177.3(4) . . . . ?
O1C C7C C8C C9C 110.8(5) . . . . ?
C6C C7C C8C C9C -61.6(5) . . . . ?
C7C C8C C9C C11C -173.0(4) . . . . ?
C14C C8C C9C C11C -48.7(5) . . . . ?
C7C C8C C9C C10C 59.1(5) . . . . ?
C14C C8C C9C C10C -176.5(4) . . . . ?
C2C C1C C10C C19C -63.2(5) . . . . ?
C2C C1C C10C C5C 58.2(5) . . . . ?
C2C C1C C10C C9C 174.7(4) . . . . ?
C4C C5C C10C C1C -58.7(5) . . . . ?
C6C C5C C10C C1C 174.9(4) . . . . ?
C4C C5C C10C C19C 61.4(5) . . . . ?
C6C C5C C10C C19C -64.9(5) . . . . ?
C4C C5C C10C C9C -175.6(4) . . . . ?
C6C C5C C10C C9C 58.1(5) . . . . ?
C11C C9C C10C C1C 58.6(5) . . . . ?
C8C C9C C10C C1C -173.9(4) . . . . ?
C11C C9C C10C C19C -62.8(5) . . . . ?
C8C C9C C10C C19C 64.7(5) . . . . ?
C11C C9C C10C C5C 173.7(4) . . . . ?
C8C C9C C10C C5C -58.8(5) . . . . ?
C10C C9C C11C C12C 176.3(4) . . . . ?
C8C C9C C11C C12C 49.7(5) . . . . ?
C9C C11C C12C C13C -56.3(5) . . . . ?
C11C C12C C13C C18C -63.2(5) . . . . ?
C11C C12C C13C C17C 170.8(4) . . . . ?
C11C C12C C13C C14C 60.3(5) . . . . ?
C7C C8C C14C C15C -63.1(5) . . . . ?
C9C C8C C14C C15C 177.9(4) . . . . ?
C7C C8C C14C C13C 175.1(4) . . . . ?
C9C C8C C14C C13C 56.1(5) . . . . ?
C12C C13C C14C C8C -62.6(5) . . . . ?
C18C C13C C14C C8C 59.6(5) . . . . ?
C17C C13C C14C C8C 175.9(4) . . . . ?
C12C C13C C14C C15C 166.9(4) . . . . ?
C18C C13C C14C C15C -70.8(4) . . . . ?
C17C C13C C14C C15C 45.5(4) . . . . ?
C8C C14C C15C F1C 86.7(5) . . . . ?
C13C C14C C15C F1C -146.8(4) . . . . ?
C8C C14C C15C C16C -155.1(4) . . . . ?
C13C C14C C15C C16C -28.7(5) . . . . ?
F1C C15C C16C C17C 120.5(4) . . . . ?
C14C C15C C16C C17C 0.6(5) . . . . ?
C12C C13C C17C C20C 76.3(5) . . . . ?
C18C C13C C17C C20C -50.2(5) . . . . ?
C14C C13C C17C C20C -168.8(4) . . . . ?
C12C C13C C17C C16C -159.8(4) . . . . ?
C18C C13C C17C C16C 73.8(4) . . . . ?
C14C C13C C17C C16C -44.8(4) . . . . ?
C15C C16C C17C C20C 156.2(4) . . . . ?
C15C C16C C17C C13C 27.9(5) . . . . ?
C13C C17C C20C O2C -68.9(5) . . . . ?
C16C C17C C20C O2C 171.5(4) . . . . ?
C13C C17C C20C C21C 172.6(4) . . . . ?
C16C C17C C20C C21C 53.1(6) . . . . ?
O3C C22C O2C C20C -6.3(8) . . . . ?
C23C C22C O2C C20C 173.6(4) . . . . ?
C17C C20C O2C C22C 149.9(4) . . . . ?
C21C C20C O2C C22C -87.4(5) . . . . ?
O5C C24C O4C C3C 5.1(9) . . . . ?
C25C C24C O4C C3C -174.9(5) . . . . ?
C4C C3C O4C C24C -166.4(5) . . . . ?
C2C C3C O4C C24C 72.8(6) . . . . ?
C10D C1D C2D C3D -54.7(6) . . . . ?
C1D C2D C3D O4D 169.1(4) . . . . ?
C1D C2D C3D C4D 52.5(6) . . . . ?
O4D C3D C4D C5D -172.8(4) . . . . ?
C2D C3D C4D C5D -53.6(6) . . . . ?
C3D C4D C5D C6D -175.3(4) . . . . ?
C3D C4D C5D C10D 57.9(6) . . . . ?
C4D C5D C6D C7D 177.3(4) . . . . ?
C10D C5D C6D C7D -55.3(5) . . . . ?
C5D C6D C7D O1D -112.2(5) . . . . ?
C5D C6D C7D C8D 60.8(5) . . . . ?
O1D C7D C8D C14D -12.3(7) . . . . ?
C6D C7D C8D C14D 174.8(4) . . . . ?
O1D C7D C8D C9D 109.3(5) . . . . ?
C6D C7D C8D C9D -63.6(5) . . . . ?
C7D C8D C9D C11D -168.6(4) . . . . ?
C14D C8D C9D C11D -44.8(5) . . . . ?
C7D C8D C9D C10D 62.2(5) . . . . ?
C14D C8D C9D C10D -174.0(4) . . . . ?
C4D C5D C10D C19D 60.7(5) . . . . ?
C6D C5D C10D C19D -66.0(5) . . . . ?
C4D C5D C10D C9D -176.3(4) . . . . ?
C6D C5D C10D C9D 57.0(5) . . . . ?
C4D C5D C10D C1D -57.8(5) . . . . ?
C6D C5D C10D C1D 175.5(4) . . . . ?
C11D C9D C10D C19D -65.8(5) . . . . ?
C8D C9D C10D C19D 62.7(5) . . . . ?
C11D C9D C10D C5D 170.6(4) . . . . ?
C8D C9D C10D C5D -60.9(5) . . . . ?
C11D C9D C10D C1D 53.8(5) . . . . ?
C8D C9D C10D C1D -177.7(4) . . . . ?
C2D C1D C10D C19D -65.2(6) . . . . ?
C2D C1D C10D C5D 55.7(6) . . . . ?
C2D C1D C10D C9D 173.5(4) . . . . ?
C10D C9D C11D C12D 174.3(4) . . . . ?
C8D C9D C11D C12D 47.6(6) . . . . ?
C9D C11D C12D C13D -56.5(6) . . . . ?
C11D C12D C13D C17D 172.1(4) . . . . ?
C11D C12D C13D C14D 60.6(5) . . . . ?
C11D C12D C13D C18D -62.0(5) . . . . ?
C7D C8D C14D C15D -69.6(6) . . . . ?
C9D C8D C14D C15D 172.5(4) . . . . ?
C7D C8D C14D C13D 170.2(4) . . . . ?
C9D C8D C14D C13D 52.3(5) . . . . ?
C12D C13D C14D C15D 170.8(4) . . . . ?
C17D C13D C14D C15D 47.9(4) . . . . ?
C18D C13D C14D C15D -68.0(5) . . . . ?
C12D C13D C14D C8D -60.4(5) . . . . ?
C17D C13D C14D C8D 176.6(4) . . . . ?
C18D C13D C14D C8D 60.7(5) . . . . ?
C8D C14D C15D F1D 78.7(6) . . . . ?
C13D C14D C15D F1D -155.4(4) . . . . ?
C8D C14D C15D C16D -161.3(5) . . . . ?
C13D C14D C15D C16D -35.4(5) . . . . ?
F1D C15D C16D C17D 130.8(5) . . . . ?
C14D C15D C16D C17D 8.8(6) . . . . ?
C12D C13D C17D C20D 79.2(6) . . . . ?
C14D C13D C17D C20D -164.9(4) . . . . ?
C18D C13D C17D C20D -46.9(6) . . . . ?
C12D C13D C17D C16D -157.8(5) . . . . ?
C14D C13D C17D C16D -41.9(5) . . . . ?
C18D C13D C17D C16D 76.1(5) . . . . ?
C15D C16D C17D C20D 148.2(5) . . . . ?
C15D C16D C17D C13D 21.0(6) . . . . ?
C13D C17D C20D O2D -63.0(6) . . . . ?
C16D C17D C20D O2D 178.1(4) . . . . ?
C13D C17D C20D C21D 178.1(5) . . . . ?
C16D C17D C20D C21D 59.2(6) . . . . ?
O3D C22D O2D C20D -1.7(8) . . . . ?
C23D C22D O2D C20D 179.6(5) . . . . ?
C17D C20D O2D C22D 139.2(5) . . . . ?
C21D C20D O2D C22D -97.7(6) . . . . ?
O5D C24D O4D C3D -0.5(10) . . . . ?
C25D C24D O4D C3D -179.0(5) . . . . ?
C4D C3D O4D C24D -162.2(5) . . . . ?
C2D C3D O4D C24D 77.0(6) . . . . ?

_refine_diff_density_max         0.188
_refine_diff_density_min         -0.196
_refine_diff_density_rms         0.040

_shelx_res_file                  
;

    xs1334a.res created by SHELXL-2014/7


TITL   xs1334a
CELL   1.54178    14.1167  11.44999  29.4125  90.0000 103.8206  90.0000
ZERR         8     0.0002   0.00015   0.0004   0.0000   0.0015   0.0000
LATT -1
SYMM -X,1/2+Y,-Z
SFAC C H O F
UNIT 200 296 40 8

TEMP -163

ACTA
HTAB
BOND
BOND $H
CONF
WPDB

L.S. 6
FMAP 2
PLAN 10
OMIT -2 143.8

TWIN -1 0 0 0 -1 0 1 0 1

WGHT    0.064700    0.877300
BASF   0.42024
FVAR       2.57806
PART 0
rem molecule A
C1A   1    0.418342    0.031003    0.582334    11.00000    0.00799    0.02272 =
         0.02592   -0.00187    0.00421    0.00090
AFIX  23
H1A1  2    0.382698    0.090229    0.560209    11.00000   -1.20000
H1A2  2    0.383334   -0.044188    0.575169    11.00000   -1.20000
AFIX   0
C2A   1    0.418104    0.067656    0.632461    11.00000    0.01606    0.02415 =
         0.02798   -0.00404    0.00740    0.00129
AFIX  23
H2A1  2    0.445030    0.147590    0.638226    11.00000   -1.20000
H2A2  2    0.350053    0.069287    0.635911    11.00000   -1.20000
AFIX   0
C3A   1    0.477752   -0.014810    0.668684    11.00000    0.01639    0.02159 =
         0.02306   -0.00528    0.00591   -0.00101
AFIX  13
H3A   2    0.443467   -0.091641    0.667211    11.00000   -1.20000
AFIX   0
C4A   1    0.580245   -0.033677    0.662168    11.00000    0.01614    0.02830 =
         0.02202   -0.00479    0.00241    0.00335
AFIX  23
H4A1  2    0.613461   -0.094697    0.684115    11.00000   -1.20000
H4A2  2    0.618150    0.039558    0.669353    11.00000   -1.20000
AFIX   0
C5A   1    0.576535   -0.071206    0.611587    11.00000    0.01049    0.01884 =
         0.02046   -0.00333    0.00422    0.00114
AFIX  13
H5A   2    0.538228   -0.145473    0.606039    11.00000   -1.20000
AFIX   0
C6A   1    0.679394   -0.099808    0.605249    11.00000    0.01843    0.03460 =
         0.01702   -0.00144    0.00073    0.00831
AFIX  23
H6A1  2    0.721262   -0.029442    0.611389    11.00000   -1.20000
H6A2  2    0.709775   -0.161642    0.627521    11.00000   -1.20000
AFIX   0
C7A   1    0.669440   -0.140935    0.555466    11.00000    0.01077    0.02066 =
         0.02621   -0.00228    0.00349    0.00577
C8A   1    0.624347   -0.052549    0.518308    11.00000    0.01308    0.01630 =
         0.01939   -0.00276    0.00174    0.00039
AFIX  13
H8A   2    0.661301    0.022479    0.525039    11.00000   -1.20000
AFIX   0
C9A   1    0.519077   -0.033511    0.525187    11.00000    0.01274    0.01548 =
         0.02083   -0.00100    0.00231   -0.00034
AFIX  13
H9A   2    0.489604   -0.113076    0.524614    11.00000   -1.20000
AFIX   0
C10A  1    0.522402    0.017584    0.574938    11.00000    0.01331    0.01839 =
         0.01793   -0.00288    0.00366    0.00164
C11A  1    0.453210    0.034260    0.484989    11.00000    0.01728    0.02422 =
         0.02312   -0.00203    0.00364   -0.00159
AFIX  23
H11A  2    0.472675    0.117518    0.487584    11.00000   -1.20000
H11B  2    0.385105    0.029482    0.488225    11.00000   -1.20000
AFIX   0
C12A  1    0.457003   -0.010378    0.436427    11.00000    0.01306    0.02567 =
         0.02070    0.00020    0.00048   -0.00048
AFIX  23
H12A  2    0.415602    0.039606    0.412135    11.00000   -1.20000
H12B  2    0.430978   -0.090967    0.432184    11.00000   -1.20000
AFIX   0
C13A  1    0.561957   -0.009141    0.430629    11.00000    0.01684    0.02223 =
         0.01997   -0.00369    0.00266   -0.00319
C14A  1    0.622642   -0.090278    0.468493    11.00000    0.01334    0.01818 =
         0.02465   -0.00355    0.00369   -0.00143
AFIX  13
H14A  2    0.591828   -0.169382    0.463773    11.00000   -1.20000
AFIX   0
C15A  1    0.719410   -0.098090    0.454136    11.00000    0.01335    0.04018 =
         0.02800   -0.00115    0.00471    0.00621
AFIX  13
H15A  2    0.759980   -0.027857    0.465922    11.00000   -1.20000
AFIX   0
C16A  1    0.691643   -0.096720    0.400582    11.00000    0.01945    0.04436 =
         0.02467   -0.00821    0.00716   -0.00076
AFIX  23
H16A  2    0.704403   -0.173905    0.388090    11.00000   -1.20000
H16B  2    0.730138   -0.037043    0.388524    11.00000   -1.20000
AFIX   0
C17A  1    0.581129   -0.067213    0.385617    11.00000    0.01853    0.02517 =
         0.02090   -0.00311    0.00266   -0.00497
AFIX  13
H17A  2    0.544562   -0.142765    0.380752    11.00000   -1.20000
AFIX   0
C18A  1    0.600120    0.116964    0.434199    11.00000    0.02658    0.02248 =
         0.02541    0.00132    0.00083   -0.00801
AFIX 137
H18A  2    0.556742    0.165343    0.410604    11.00000   -1.50000
H18B  2    0.665973    0.118202    0.428789    11.00000   -1.50000
H18C  2    0.601994    0.147809    0.465482    11.00000   -1.50000
AFIX   0
C19A  1    0.573443    0.137620    0.580351    11.00000    0.02064    0.01930 =
         0.02440   -0.00757    0.00852   -0.00549
AFIX 137
H19A  2    0.539913    0.189554    0.555124    11.00000   -1.50000
H19B  2    0.641517    0.127918    0.578704    11.00000   -1.50000
H19C  2    0.571332    0.171660    0.610664    11.00000   -1.50000
AFIX   0
C20A  1    0.554150   -0.000468    0.340608    11.00000    0.02175    0.03926 =
         0.02178   -0.00260    0.00597   -0.01010
AFIX  13
H20A  2    0.587791    0.077027    0.344635    11.00000   -1.20000
AFIX   0
C21A  1    0.578012   -0.064862    0.299459    11.00000    0.03407    0.06727 =
         0.02726   -0.00490    0.01279   -0.00970
AFIX 137
H21A  2    0.558122   -0.146765    0.299946    11.00000   -1.50000
H21B  2    0.648371   -0.060807    0.301837    11.00000   -1.50000
H21C  2    0.542904   -0.028477    0.270100    11.00000   -1.50000
AFIX   0
C22A  1    0.413305    0.119245    0.310783    11.00000    0.04338    0.03367 =
         0.01933    0.00360    0.00325   -0.00850
C23A  1    0.304375    0.124300    0.302349    11.00000    0.03864    0.04854 =
         0.05177    0.01490   -0.00493   -0.00003
AFIX 137
H23A  2    0.281363    0.201732    0.290409    11.00000   -1.50000
H23B  2    0.285399    0.109747    0.331794    11.00000   -1.50000
H23C  2    0.275150    0.064727    0.279331    11.00000   -1.50000
AFIX   0
C24A  1    0.415743    0.033972    0.735705    11.00000    0.01873    0.02998 =
         0.02639    0.00257    0.01123   -0.00453
C25A  1    0.442047    0.093387    0.782372    11.00000    0.02742    0.03015 =
         0.02625   -0.00627    0.01100   -0.00166
AFIX 137
H25A  2    0.401834    0.163494    0.781514    11.00000   -1.50000
H25B  2    0.511086    0.115548    0.789631    11.00000   -1.50000
H25C  2    0.430440    0.040014    0.806521    11.00000   -1.50000
AFIX   0
O1A   3    0.685928   -0.242759    0.546548    11.00000    0.02671    0.02539 =
         0.03305   -0.00105    0.00369    0.01294
O2A   3    0.448349    0.017023    0.330503    11.00000    0.02572    0.03541 =
         0.02286    0.00334   -0.00049   -0.00917
O3A   3    0.463863    0.196794    0.301403    11.00000    0.05354    0.04028 =
         0.05188    0.00983    0.01261   -0.01206
O4A   3    0.491097    0.034806    0.715544    11.00000    0.01930    0.02955 =
         0.02280   -0.00658    0.00932   -0.00274
O5A   3    0.338765   -0.010290    0.718269    11.00000    0.02766    0.05695 =
         0.03287   -0.00674    0.01155   -0.01536
F1A   4    0.772389   -0.198555    0.469654    11.00000    0.04584    0.07552 =
         0.04642    0.01604    0.02331    0.04024

rem molecule B
C1B   1    0.936829    0.022206    0.586164    11.00000    0.01660    0.02176 =
         0.02260    0.00163    0.00457    0.00322
AFIX  23
H1B1  2    0.907824    0.085279    0.564202    11.00000   -1.20000
H1B2  2    0.895697   -0.048276    0.577897    11.00000   -1.20000
AFIX   0
C2B   1    0.936990    0.059663    0.636465    11.00000    0.02249    0.02342 =
         0.02414   -0.00205    0.00982    0.00476
AFIX  23
H2B1  2    0.972519    0.134520    0.643629    11.00000   -1.20000
H2B2  2    0.868976    0.072400    0.638843    11.00000   -1.20000
AFIX   0
C3B   1    0.984522   -0.031260    0.671993    11.00000    0.02023    0.02319 =
         0.02293   -0.00441    0.00529   -0.00505
AFIX  13
H3B   2    0.942561   -0.102626    0.668460    11.00000   -1.20000
AFIX   0
C4B   1    1.085997   -0.064081    0.667214    11.00000    0.02154    0.02371 =
         0.01901   -0.00109    0.00357    0.00512
AFIX  23
H4B1  2    1.111317   -0.129755    0.688557    11.00000   -1.20000
H4B2  2    1.130535    0.003222    0.676271    11.00000   -1.20000
AFIX   0
C5B   1    1.083280   -0.099897    0.616309    11.00000    0.01327    0.01484 =
         0.02067   -0.00154    0.00408    0.00016
AFIX  13
H5B   2    1.038540   -0.168624    0.608865    11.00000   -1.20000
AFIX   0
C6B   1    1.184567   -0.141135    0.611451    11.00000    0.01236    0.02197 =
         0.02451    0.00002    0.00275    0.00436
AFIX  23
H6B1  2    1.231669   -0.075625    0.617668    11.00000   -1.20000
H6B2  2    1.209258   -0.204523    0.634071    11.00000   -1.20000
AFIX   0
C7B   1    1.172059   -0.184914    0.561732    11.00000    0.00618    0.01806 =
         0.02941    0.00028    0.00087    0.00319
C8B   1    1.137299   -0.092760    0.524182    11.00000    0.00860    0.01561 =
         0.02209   -0.00228    0.00238   -0.00020
AFIX  13
H8B   2    1.182976   -0.024724    0.530546    11.00000   -1.20000
AFIX   0
C9B   1    1.035557   -0.053160    0.530384    11.00000    0.00771    0.01664 =
         0.02195   -0.00068    0.00014    0.00319
AFIX  13
H9B   2    0.994400   -0.125161    0.527202    11.00000   -1.20000
AFIX   0
C10B  1    1.041256   -0.004520    0.580515    11.00000    0.01575    0.01563 =
         0.01741    0.00081    0.00180    0.00108
C11B  1    0.984532    0.029415    0.491238    11.00000    0.01793    0.02109 =
         0.02208    0.00098    0.00227    0.01079
AFIX  23
H11C  2    0.916665    0.041894    0.493891    11.00000   -1.20000
H11D  2    1.018117    0.105936    0.495821    11.00000   -1.20000
AFIX   0
C12B  1    0.982180   -0.014326    0.441865    11.00000    0.01666    0.02119 =
         0.02386    0.00286    0.00145    0.00265
AFIX  23
H12C  2    0.952463    0.045912    0.418679    11.00000   -1.20000
H12D  2    0.941645   -0.085720    0.435321    11.00000   -1.20000
AFIX   0
C13B  1    1.086245   -0.041465    0.437196    11.00000    0.01012    0.01519 =
         0.01888   -0.00117   -0.00003    0.00066
C14B  1    1.129424   -0.134956    0.474269    11.00000    0.00983    0.01390 =
         0.02560   -0.00321    0.00334   -0.00167
AFIX  13
H14B  2    1.083149   -0.202472    0.468908    11.00000   -1.20000
AFIX   0
C15B  1    1.221714   -0.174862    0.459558    11.00000    0.01115    0.01905 =
         0.03057   -0.00234    0.00289    0.00336
AFIX  13
H15B  2    1.279143   -0.126637    0.475475    11.00000   -1.20000
AFIX   0
C16B  1    1.199020   -0.156719    0.406256    11.00000    0.01303    0.02954 =
         0.02638   -0.00202    0.00509    0.00141
AFIX  23
H16C  2    1.202495   -0.231945    0.390141    11.00000   -1.20000
H16D  2    1.246494   -0.101952    0.397957    11.00000   -1.20000
AFIX   0
C17B  1    1.094666   -0.105727    0.391686    11.00000    0.01341    0.01919 =
         0.02105   -0.00821    0.00136   -0.00016
AFIX  13
H17B  2    1.047827   -0.172674    0.386739    11.00000   -1.20000
AFIX   0
C18B  1    1.146869    0.071944    0.443062    11.00000    0.02220    0.01998 =
         0.02974   -0.00031    0.00114   -0.00495
AFIX 137
H18D  2    1.112883    0.130706    0.420836    11.00000   -1.50000
H18E  2    1.210929    0.055896    0.437000    11.00000   -1.50000
H18F  2    1.155322    0.101306    0.475080    11.00000   -1.50000
AFIX   0
C19B  1    1.102487    0.109351    0.588594    11.00000    0.02164    0.01476 =
         0.02322   -0.00475    0.00512    0.00054
AFIX 137
H19D  2    1.112911    0.133313    0.621405    11.00000   -1.50000
H19E  2    1.067581    0.171192    0.568284    11.00000   -1.50000
H19F  2    1.165658    0.095499    0.581198    11.00000   -1.50000
AFIX   0
C20B  1    1.076428   -0.036911    0.346568    11.00000    0.01538    0.02916 =
         0.02519    0.00085    0.00456   -0.00539
AFIX  13
H20B  2    1.114649    0.037443    0.351850    11.00000   -1.20000
AFIX   0
C21B  1    1.100084   -0.102918    0.306058    11.00000    0.02952    0.04465 =
         0.02224    0.00088    0.00946   -0.00029
AFIX 137
H21D  2    1.065455   -0.177796    0.302073    11.00000   -1.50000
H21E  2    1.170518   -0.116992    0.312537    11.00000   -1.50000
H21F  2    1.079589   -0.056687    0.277345    11.00000   -1.50000
AFIX   0
C22B  1    0.944477    0.094702    0.314878    11.00000    0.03339    0.01865 =
         0.02132   -0.00134    0.00202    0.00481
C23B  1    0.835990    0.102643    0.299975    11.00000    0.03260    0.03325 =
         0.03804    0.00052   -0.00695    0.00753
AFIX 137
H23D  2    0.817313    0.178040    0.284686    11.00000   -1.50000
H23E  2    0.808531    0.095772    0.327474    11.00000   -1.50000
H23F  2    0.810854    0.039332    0.277976    11.00000   -1.50000
AFIX   0
C24B  1    0.918223    0.029660    0.736186    11.00000    0.01874    0.02796 =
         0.03430    0.00117    0.01254   -0.00262
C25B  1    0.943064    0.086222    0.783093    11.00000    0.02393    0.03713 =
         0.03203   -0.00651    0.00905    0.00508
AFIX 137
H25D  2    0.895237    0.147468    0.784306    11.00000   -1.50000
H25E  2    1.008321    0.120811    0.788609    11.00000   -1.50000
H25F  2    0.941992    0.027633    0.807254    11.00000   -1.50000
AFIX   0
O1B   3    1.178980   -0.288447    0.553092    11.00000    0.02011    0.01701 =
         0.03376   -0.00227    0.00556    0.00195
O2B   3    0.972559   -0.010381    0.334233    11.00000    0.01736    0.02480 =
         0.02678    0.00360    0.00132    0.00101
O3B   3    1.000664    0.170284    0.310212    11.00000    0.04227    0.03323 =
         0.05978    0.01015    0.01258   -0.00146
O4B   3    0.997391    0.015701    0.719140    11.00000    0.01776    0.02183 =
         0.02578   -0.00308    0.00788    0.00191
O5B   3    0.837500   -0.000920    0.715244    11.00000    0.02009    0.07320 =
         0.03796   -0.01138    0.01154   -0.01268
F1B   4    1.240283   -0.294508    0.469232    11.00000    0.02604    0.02792 =
         0.03176    0.00020    0.00663    0.01209

rem molecule C
C1C   1    0.347975    0.327146    0.912869    11.00000    0.01672    0.02226 =
         0.01854   -0.00141    0.00569   -0.00306
AFIX  23
H1C1  2    0.340388    0.264841    0.935067    11.00000   -1.20000
H1C2  2    0.315843    0.398391    0.920994    11.00000   -1.20000
AFIX   0
C2C   1    0.297128    0.289216    0.862936    11.00000    0.01346    0.02205 =
         0.01996    0.00036    0.00437   -0.00189
AFIX  23
H2C1  2    0.324769    0.213900    0.855745    11.00000   -1.20000
H2C2  2    0.226700    0.277535    0.860766    11.00000   -1.20000
AFIX   0
C3C   1    0.310139    0.380687    0.827234    11.00000    0.01594    0.02016 =
         0.01846   -0.00426    0.00245   -0.00403
AFIX  13
H3C   2    0.270806    0.451832    0.829993    11.00000   -1.20000
AFIX   0
C4C   1    0.415762    0.413629    0.832200    11.00000    0.01638    0.02000 =
         0.01974   -0.00101    0.00417   -0.00206
AFIX  23
H4C1  2    0.419765    0.479281    0.810836    11.00000   -1.20000
H4C2  2    0.451377    0.346419    0.823136    11.00000   -1.20000
AFIX   0
C5C   1    0.463414    0.449114    0.882299    11.00000    0.01625    0.01636 =
         0.01852   -0.00017    0.00558   -0.00387
AFIX  13
H5C   2    0.425983    0.517605    0.889870    11.00000   -1.20000
AFIX   0
C6C   1    0.568678    0.490425    0.886998    11.00000    0.01875    0.02598 =
         0.01597    0.00120    0.00623   -0.00487
AFIX  23
H6C1  2    0.609436    0.425197    0.880389    11.00000   -1.20000
H6C2  2    0.570422    0.554255    0.864508    11.00000   -1.20000
AFIX   0
C7C   1    0.606818    0.533434    0.936777    11.00000    0.01027    0.01708 =
         0.02358    0.00013    0.00702   -0.00343
C8C   1    0.609327    0.440626    0.973998    11.00000    0.01205    0.01825 =
         0.01717   -0.00210    0.00599   -0.00278
AFIX  13
H8C   2    0.648069    0.372457    0.967230    11.00000   -1.20000
AFIX   0
C9C   1    0.500679    0.401125    0.968520    11.00000    0.01260    0.01770 =
         0.01442   -0.00042    0.00457   -0.00071
AFIX  13
H9C   2    0.462654    0.473131    0.971652    11.00000   -1.20000
AFIX   0
C10C  1    0.457260    0.352035    0.918390    11.00000    0.01098    0.01623 =
         0.01772   -0.00107    0.00424   -0.00184
C11C  1    0.488505    0.317646    1.007586    11.00000    0.01521    0.02095 =
         0.01748   -0.00048    0.00408   -0.00415
AFIX  23
H11E  2    0.517066    0.240939    1.002857    11.00000   -1.20000
H11F  2    0.418058    0.305793    1.005313    11.00000   -1.20000
AFIX   0
C12C  1    0.537366    0.362897    1.057083    11.00000    0.01447    0.02211 =
         0.01675   -0.00040    0.00683   -0.00214
AFIX  23
H12E  2    0.504661    0.435548    1.063370    11.00000   -1.20000
H12F  2    0.530171    0.304013    1.080676    11.00000   -1.20000
AFIX   0
C13C  1    0.644973    0.386902    1.061232    11.00000    0.01319    0.01810 =
         0.01613   -0.00166    0.00324    0.00146
C14C  1    0.651975    0.481249    1.024249    11.00000    0.01058    0.01797 =
         0.01654   -0.00409    0.00452   -0.00373
AFIX  13
H14C  2    0.611633    0.549036    1.029923    11.00000   -1.20000
AFIX   0
C15C  1    0.759047    0.520420    1.038734    11.00000    0.01346    0.02393 =
         0.02165   -0.00142    0.00654   -0.00534
AFIX  13
H15C  2    0.799912    0.471651    1.022617    11.00000   -1.20000
AFIX   0
C16C  1    0.790249    0.501334    1.092023    11.00000    0.01488    0.03319 =
         0.02204   -0.00514    0.00618   -0.00629
AFIX  23
H16E  2    0.810113    0.576153    1.108404    11.00000   -1.20000
H16F  2    0.845667    0.446061    1.100064    11.00000   -1.20000
AFIX   0
C17C  1    0.699614    0.450435    1.106076    11.00000    0.01136    0.01945 =
         0.01747    0.00071    0.00329    0.00271
AFIX  13
H17C  2    0.658169    0.517516    1.111369    11.00000   -1.20000
AFIX   0
C18C  1    0.698986    0.273814    1.055059    11.00000    0.01976    0.02205 =
         0.02845   -0.00136    0.00813    0.00384
AFIX 137
H18G  2    0.683228    0.213103    1.075560    11.00000   -1.50000
H18H  2    0.769468    0.288140    1.063275    11.00000   -1.50000
H18I  2    0.678740    0.248014    1.022402    11.00000   -1.50000
AFIX   0
C19C  1    0.510301    0.239725    0.909658    11.00000    0.02002    0.02060 =
         0.02247   -0.00040    0.00681    0.00104
AFIX 137
H19G  2    0.494427    0.176395    0.928995    11.00000   -1.50000
H19H  2    0.580897    0.253222    0.917889    11.00000   -1.50000
H19I  2    0.489328    0.218095    0.876533    11.00000   -1.50000
AFIX   0
C20C  1    0.727760    0.381166    1.151450    11.00000    0.01627    0.02660 =
         0.01675    0.00023    0.00190    0.00008
AFIX  13
H20C  2    0.760775    0.307013    1.145968    11.00000   -1.20000
AFIX   0
C21C  1    0.792353    0.447469    1.192090    11.00000    0.02783    0.04237 =
         0.02373   -0.00338    0.00075   -0.00247
AFIX 137
H21G  2    0.761203    0.521721    1.196511    11.00000   -1.50000
H21H  2    0.855819    0.462783    1.185234    11.00000   -1.50000
H21I  2    0.801635    0.400601    1.220696    11.00000   -1.50000
AFIX   0
C22C  1    0.631753    0.254589    1.188106    11.00000    0.03466    0.02584 =
         0.02016    0.00039    0.00841    0.00175
C23C  1    0.537039    0.246576    1.203084    11.00000    0.04665    0.02894 =
         0.03705    0.00006    0.02149   -0.00576
AFIX 137
H23G  2    0.513773    0.165650    1.200114    11.00000   -1.50000
H23H  2    0.488330    0.297177    1.183120    11.00000   -1.50000
H23I  2    0.547431    0.271691    1.235758    11.00000   -1.50000
AFIX   0
C24C  1    0.181499    0.316471    0.762566    11.00000    0.01963    0.02255 =
         0.02284   -0.00090   -0.00075   -0.00319
C25C  1    0.161707    0.255171    0.716173    11.00000    0.02842    0.02918 =
         0.02778   -0.00519   -0.00361   -0.00140
AFIX 137
H25G  2    0.098550    0.215308    0.710640    11.00000   -1.50000
H25H  2    0.213252    0.197745    0.716313    11.00000   -1.50000
H25I  2    0.160391    0.312416    0.691260    11.00000   -1.50000
AFIX   0
O1C   3    0.623694    0.636254    0.945890    11.00000    0.02293    0.02102 =
         0.02861   -0.00226    0.00917   -0.00599
O2C   3    0.635573    0.353840    1.164262    11.00000    0.02280    0.02504 =
         0.02056    0.00513    0.00713    0.00374
O3C   3    0.696285    0.182197    1.196245    11.00000    0.04545    0.03382 =
         0.05124    0.01557    0.01004    0.01247
O4C   3    0.278416    0.330947    0.780116    11.00000    0.01735    0.02872 =
         0.01771   -0.00452    0.00190   -0.00216
O5C   3    0.119526    0.348859    0.781929    11.00000    0.01994    0.06088 =
         0.02976   -0.00996    0.00177    0.00234
F1C   4    0.769305    0.639620    1.029049    11.00000    0.02525    0.02968 =
         0.03024    0.00093    0.00535   -0.01367

rem molecule D
C1D   1    0.840659    0.317539    0.922323    11.00000    0.01537    0.02385 =
         0.03183   -0.00049    0.00621   -0.00063
AFIX  23
H1D1  2    0.827591    0.258186    0.944531    11.00000   -1.20000
H1D2  2    0.812642    0.392561    0.929575    11.00000   -1.20000
AFIX   0
C2D   1    0.790155    0.280713    0.872282    11.00000    0.01179    0.02202 =
         0.03787    0.00205    0.00725    0.00120
AFIX  23
H2D1  2    0.811545    0.200937    0.866422    11.00000   -1.20000
H2D2  2    0.718719    0.278741    0.868979    11.00000   -1.20000
AFIX   0
C3D   1    0.813352    0.364037    0.835944    11.00000    0.01803    0.02822 =
         0.01699   -0.00829    0.00156   -0.00338
AFIX  13
H3D   2    0.780606    0.440892    0.837472    11.00000   -1.20000
AFIX   0
C4D   1    0.922169    0.382046    0.842439    11.00000    0.01469    0.02916 =
         0.02831   -0.00477    0.00646   -0.00198
AFIX  23
H4D1  2    0.933707    0.442335    0.820242    11.00000   -1.20000
H4D2  2    0.952480    0.308331    0.835431    11.00000   -1.20000
AFIX   0
C5D   1    0.969185    0.419953    0.892173    11.00000    0.01295    0.01792 =
         0.02801   -0.00120    0.00644    0.00149
AFIX  13
H5D   2    0.936498    0.494299    0.897710    11.00000   -1.20000
AFIX   0
C6D   1    1.077913    0.448328    0.898296    11.00000    0.01701    0.03266 =
         0.02827   -0.00342    0.00882   -0.00711
AFIX  23
H6D1  2    1.113624    0.377679    0.892414    11.00000   -1.20000
H6D2  2    1.085996    0.509475    0.875725    11.00000   -1.20000
AFIX   0
C7D   1    1.117799    0.490690    0.947744    11.00000    0.01368    0.02147 =
         0.03418   -0.00797    0.01053   -0.00663
C8D   1    1.110444    0.401588    0.985065    11.00000    0.01421    0.01745 =
         0.02951   -0.00062    0.00985   -0.00046
AFIX  13
H8D   2    1.140561    0.326596    0.978190    11.00000   -1.20000
AFIX   0
C9D   1    0.997593    0.382555    0.978790    11.00000    0.01224    0.01621 =
         0.02640   -0.00277    0.00710   -0.00252
AFIX  13
H9D   2    0.968496    0.462002    0.979392    11.00000   -1.20000
AFIX   0
C10D  1    0.952695    0.331643    0.929384    11.00000    0.00988    0.01318 =
         0.02960   -0.00018    0.00622    0.00010
C11D  1    0.972671    0.314148    1.019105    11.00000    0.01586    0.01896 =
         0.03573    0.00563    0.01030   -0.00316
AFIX  23
H11G  2    0.901461    0.318712    1.016262    11.00000   -1.20000
H11H  2    0.989659    0.230978    1.016366    11.00000   -1.20000
AFIX   0
C12D  1    1.025934    0.359090    1.067464    11.00000    0.02024    0.01866 =
         0.03061   -0.00143    0.00873    0.00307
AFIX  23
H12G  2    1.004169    0.439673    1.071747    11.00000   -1.20000
H12H  2    1.009303    0.309263    1.091951    11.00000   -1.20000
AFIX   0
C13D  1    1.135734    0.358143    1.072857    11.00000    0.01669    0.02013 =
         0.02578   -0.00288    0.00946    0.00415
C14D  1    1.158643    0.439379    1.034910    11.00000    0.01305    0.02057 =
         0.02891   -0.00331    0.00676   -0.00067
AFIX  13
H14D  2    1.132609    0.518507    1.039661    11.00000   -1.20000
AFIX   0
C15D  1    1.269595    0.447174    1.048991    11.00000    0.01373    0.04582 =
         0.03739   -0.00427    0.00964   -0.00877
AFIX  13
H15D  2    1.298314    0.377318    1.036881    11.00000   -1.20000
AFIX   0
C16D  1    1.296181    0.445178    1.102511    11.00000    0.01829    0.04499 =
         0.03039   -0.00664    0.00308    0.00010
AFIX  23
H16G  2    1.321910    0.522020    1.115172    11.00000   -1.20000
H16H  2    1.346206    0.384824    1.114356    11.00000   -1.20000
AFIX   0
C17D  1    1.199377    0.416153    1.117126    11.00000    0.02172    0.02722 =
         0.03885   -0.00748    0.01115    0.00168
AFIX  13
H17D  2    1.167797    0.491521    1.122364    11.00000   -1.20000
AFIX   0
C18D  1    1.171286    0.231670    1.068750    11.00000    0.02644    0.02519 =
         0.03134   -0.00385    0.00941    0.00922
AFIX 137
H18J  2    1.150732    0.182068    1.091801    11.00000   -1.50000
H18K  2    1.242609    0.230898    1.074667    11.00000   -1.50000
H18L  2    1.143040    0.201912    1.037180    11.00000   -1.50000
AFIX   0
C19D  1    0.996283    0.210782    0.923428    11.00000    0.01877    0.01595 =
         0.04052   -0.00333    0.00740    0.00172
AFIX 137
H19J  2    0.964184    0.178557    0.892748    11.00000   -1.50000
H19K  2    0.986018    0.158233    0.948112    11.00000   -1.50000
H19L  2    1.066361    0.218712    0.925638    11.00000   -1.50000
AFIX   0
C20D  1    1.219196    0.347556    1.162174    11.00000    0.02774    0.03957 =
         0.02792   -0.00221    0.00735    0.00844
AFIX  13
H20D  2    1.248456    0.270378    1.157325    11.00000   -1.20000
AFIX   0
C21D  1    1.285293    0.409546    1.203754    11.00000    0.03561    0.06597 =
         0.02723   -0.00871    0.00175    0.00623
AFIX 137
H21J  2    1.255892    0.484298    1.209077    11.00000   -1.50000
H21K  2    1.349180    0.423577    1.197160    11.00000   -1.50000
H21L  2    1.293287    0.360604    1.231750    11.00000   -1.50000
AFIX   0
C22D  1    1.106204    0.223741    1.190107    11.00000    0.04843    0.02888 =
         0.02402   -0.00002    0.00482   -0.00037
C23D  1    1.007212    0.219976    1.199962    11.00000    0.05381    0.05506 =
         0.04129    0.00443    0.02218    0.00012
AFIX 137
H23J  2    0.986039    0.138578    1.200481    11.00000   -1.50000
H23K  2    0.960911    0.262652    1.175457    11.00000   -1.50000
H23L  2    1.009755    0.256230    1.230413    11.00000   -1.50000
AFIX   0
C24D  1    0.683299    0.318240    0.769283    11.00000    0.01888    0.02906 =
         0.02703   -0.00601   -0.00073   -0.00118
C25D  1    0.659649    0.261249    0.721878    11.00000    0.01969    0.03322 =
         0.03244   -0.00957    0.00256   -0.00253
AFIX 137
H25J  2    0.595868    0.222940    0.716600    11.00000   -1.50000
H25K  2    0.709708    0.203009    0.720419    11.00000   -1.50000
H25L  2    0.657949    0.320638    0.697703    11.00000   -1.50000
AFIX   0
O1D   3    1.144054    0.591253    0.956300    11.00000    0.02804    0.02246 =
         0.04470   -0.00591    0.01339   -0.01416
O2D   3    1.124698    0.328695    1.173381    11.00000    0.03183    0.03972 =
         0.02771    0.00366    0.01008    0.00620
O3D   3    1.163244    0.143218    1.195383    11.00000    0.05533    0.03853 =
         0.05746   -0.00060    0.00673    0.01067
O4D   3    0.779647    0.313567    0.789217    11.00000    0.01465    0.03334 =
         0.02713   -0.00955    0.00102    0.00086
O5D   3    0.623586    0.360490    0.787634    11.00000    0.02033    0.07740 =
         0.03926   -0.01618    0.00422    0.01391
F1D   4    1.305716    0.548977    1.032885    11.00000    0.03084    0.07986 =
         0.04911    0.01805   -0.00338   -0.03294

HKLF      4

REM    xs1334a
REM R1 =  0.0408 for   17415 Fo > 4sig(Fo)  and  0.0425 for all   18040 data
REM   1138 parameters refined using      1 restraints

END

WGHT      0.0647      0.8756

REM Instructions for potential hydrogen bonds
HTAB C2A O5A
EQIV $1 -x+2, y+1/2, -z+1
HTAB C8A F1B_$1
HTAB C25A O4C
EQIV $2 -x+1, y-1/2, -z+2
HTAB C25A O2C_$2
HTAB C2B O5B
HTAB C25B O4D
EQIV $3 -x+2, y-1/2, -z+2
HTAB C25B O2D_$3
HTAB C2C O5C
EQIV $4 x, y, z+1
HTAB C23C O3A_$4
HTAB C2D O5D
EQIV $5 -x+2, y+1/2, -z+2
HTAB C4D O3D_$5
HTAB C8D F1C_$3
HTAB C23D O3B_$4
HTAB C25D O4A

REM Highest difference peak  0.188,  deepest hole -0.196,  1-sigma level  0.040
Q1    1   1.2822 -0.2120  0.4763  11.00000  0.05    0.19
Q2    1   0.7202 -0.2536  0.4605  11.00000  0.05    0.17
Q3    1   1.2620  0.6593  1.0275  11.00000  0.05    0.17
Q4    1   0.6463 -0.0951  0.5281  11.00000  0.05    0.16
Q5    1   0.8035  0.5550  1.0251  11.00000  0.05    0.16
Q6    1   0.7363 -0.3036  0.4685  11.00000  0.05    0.16
Q7    1   1.0597 -0.0522  0.5985  11.00000  0.05    0.15
Q8    1   1.0109 -0.0263  0.6736  11.00000  0.05    0.15
Q9    1   0.5780  0.4919  0.8997  11.00000  0.05    0.15
Q10   1   0.6991 -0.3056  0.5769  11.00000  0.05    0.15
;
_shelx_res_checksum              89510
